# Supplementary material for: Phylogenetic analysis of forkhead transcription factors in the Panarthropoda
Source: Dev Genes Evol. 2022 Mar 1;232(1):39–48. doi: 10.1007/s00427-022-00686-3 (PMC8918179; doi:10.1007/s00427-022-00686-3)
Supplement: Supplementary file 6 — Supplementary file6 (XLSX 12 KB) Supplementary Table S1. Sources for sequence data of all species used in the phylogenetic analyses. For each species are given the access details for the sequence data: the second column gives the BioProject number and the third column gives the original source of the sequence data. [file 427_2022_686_MOESM6_ESM.xlsx]

## Sheet: Tabelle1
SPECIES:	BioProject:	Source:
Acipenser ruthenus	PRJNA635364	NCBI Genome
Adineta vaga	PRJEB23520	EnsemblGenomes
Amphimedon queenslandica	PRJNA66531	NCBI Genome
Anolis carolinensis	PRJNA60547	NCBI Genome
Apis mellifera	PRJNA477511	NCBI Genome
Aplysia californica	PRJNA209509	NCBI Genome
Arabidopsis thaliana	PRJNA116	NCBI Genome
Armadillidium vulgare	PRJNA501402	NCBI Genome
Blattella germanica	PRJNA427252	NCBI Genome
Branchiostoma floridae	PRJNA33245	NCBI Genome
Caenorhabditis elegans	PRJNA158	NCBI Genome
Capsaspora owczarzaki	PRJNA193613	NCBI Genome
Catajapyx aquilonaris	PRJNA203301	i5k
Centruroides sculpturatus	PRJNA422877	NCBI Genome
Chondrus crispus	PRJNA193762	NCBI Genome
Ciona intestinalis	PRJNA187185	NCBI Genome
Ctenocephalides felis	PRJNA489461	NCBI Genome
Danio rerio	PRJNA13922	NCBI Genome
Daphnia magna	PRJNA612523	NCBI Genome
Dendronephthya gigantea	PRJNA529494	NCBI Genome
Dictyostelium discoideum	PRJNA13925	NCBI Genome
Drosophila melanogaster	PRJNA164	NCBI Genome
Echinococcus multilocularis	PRJNA308738	NCBI Genome
Emiliania huxleyi	PRJNA222302	NCBI Genome
Entamoeba dispar	PRJNA28615	NCBI Genome
Ephemera danica	PRJNA171755	NCBI Genome
Eptatretus burgeri	PRJEB21290	EnsemblGenomes
Erpetoichthys calabaricus	PRJNA531901	NCBI Genome
Euperipatoides kanangrensis	Transcriptome	-
Eurytemora affinis	PRJNA423276	NCBI Genome
Folsomia candida	PRJNA397071	NCBI Genome
Frankliniella occidentalis	PRJNA480452	NCBI Genome
Gallus gallus	PRJNA10808	NCBI Genome
Glomeris marginata	Transcriptome	-
Gopherus evgoodei	PRJNA559383	NCBI Genome
Guillardia thetha	PRJNA223305	NCBI Genome
Halyomorpha halys	PRJNA298780	NCBI Genome
Helobdella robusta	PRJNA259764	NCBI Genome
Hofstenia miamia	PRJNA512373	EnsemblGenomes
Hyalella azteca	PRJNA342675	NCBI Genome
Hydra vulgaris	PRJNA31231	NCBI Genome
Intoshia linei	PRJNA316116	NCBI Genome
Ladona fulva	PRJNA194433	i5k
Laodelphax striatellus	PRJNA393384	NCBI Genome
Latimeria chalumnae	PRJNA219830	NCBI Genome
Lepisosteus oculatus	PRJNA221149	NCBI Genome
Limnephilus lunatus	PRJNA203303	i5k
Limulus polyphemus	PRJNA422877	NCBI Genome
Lingula anatina	PRJNA293030	NCBI Genome
Locusta migratoria	PRJNA185471	i5k
Macrostomum lignano	PRJNA371498	NCBI Genome
Medauroidea extradentata	PRJNA369247	i5k
Mizuhopecten yessoensis	PRJNA390633	NCBI Genome
Mnemiopsis leidyi	PRJNA64405	EnsemblGenomes
Monosiga brevicollis	PRJNA28133	NCBI Genome
Mus musculus	PRJNA169	NCBI Genome
Nematostella vectensis	PRJNA19965	NCBI Genome
Octopus vulgaris	PRJNA492973	NCBI Genome
Papilio xuthus	PRJNA291600	NCBI Genome
Paramecium tetraurelia	PRJNA19409	NCBI Genome
Parasteatoda tepidariorum	PRJNA316108	NCBI Genome
Pediculus humanus	PRJNA19807	NCBI Genome
Penaeus vannamei	PRJNA508983	NCBI Genome
Petromyzon marinus	PRJNA611764	NCBI Genome
Priapulus caudatus	PRJNA303167	NCBI Genome
Ramazottius varieornatus	PRJNA348338	NCBI Genome
Rhincodon typus	PRJNA378405	NCBI Genome
Rhopalosiphum maidis	PRJNA503266	NCBI Genome
Saccharomyces cerevisiae	PRJNA128	NCBI Genome
Salpingoeca rosetta	PRJNA193541	NCBI Genome
Schistosoma japonicum	PRJNA520774	NCBI Genome
Sphaeroforma arctica	PRJNA295933	NCBI Genome
Strigamia maritima	PRJNA20501	EnsemblGenomes
Strongylocentrotus purpuratus	PRJNA13728	NCBI Genome
Tetranychus urticae	PRJNA315122	NCBI Genome
Thecamonas trahens	PRJNA274920	NCBI Genome
Tribolium castaneum	PRJNA15718	NCBI Genome
Trichoplax spec. H2	PRJNA393433	NCBI Genome
Trypanosoma brucei	PRJNA260635	NCBI Genome
Varroa destructor	PRJNA413423	NCBI Genome
Xenopus tropicalis	PRJNA205740	NCBI Genome
