# Supplementary material for: Phylogenetic analysis of forkhead transcription factors in the Panarthropoda
Source: Dev Genes Evol. 2022 Mar 1;232(1):39–48. doi: 10.1007/s00427-022-00686-3 (PMC8918179; doi:10.1007/s00427-022-00686-3)
Supplement: Supplementary file 7 — Supplementary file7 (XLSX 134 KB) Supplementary Table S2. Overview of all sequences used in the phylogenetic analyses. Column A gives the species name, column B gives the accession information for the sequence data. Column C gives the similarity of the forkhead (FHD) domain to the sequence data in the PfamA database ("FHD score"). Column D gives the accession details of the scaffold of the genomic data that includes the gene, column E and column F delimit the exact location of the gene sequence within the scaffold. Column G gives the distance to the nearest Fox gene in bp (if there is one on the same scaffold). [file 427_2022_686_MOESM7_ESM.xlsx]

## Sheet: Tabelle1
SPECIES	ID	FHD_SCORE	SCAFFOLD_ID	START	END	DISTANCE_TO_NEXT_FOX_GENE [bp]
Acipenser ruthenus	RXN02010.1 Forkhead box protein J1-B Acipenser ruthenus	121.9	SCEB01000006.1	818441	821901
Acipenser ruthenus	RXN00529.1 Forkhead box protein L2 Acipenser ruthenus	131.0	SCEB01000168.1	81698	82579
Acipenser ruthenus	RXN00056.1 Forkhead box protein O3 Acipenser ruthenus	30.6	SCEB01000250.1	21153	26932	29484
Acipenser ruthenus	RXN00057.1 Forkhead box protein O3 Acipenser ruthenus	40.7	SCEB01000250.1	56416	70489
Acipenser ruthenus	RXM99714.1 Forkhead box protein H1 Acipenser ruthenus	93.8	SCEB01000311.1	180464	183559
Acipenser ruthenus	RXM99078.1 Forkhead box protein J2 Acipenser ruthenus	93.8	SCEB01000473.1	170199	180084
Acipenser ruthenus	RXM98350.1 Solute carrier family 2 facilitated glucose transporter member 1 Acipenser ruthenus	57.4	SCEB01000712.1	78102	180115
Acipenser ruthenus	RXM98154.1 Forkhead box protein Q1 Acipenser ruthenus	110.5	SCEB01000791.1	125692	126660	44955
Acipenser ruthenus	RXM98155.1 Forkhead box protein F2 Acipenser ruthenus	125.5	SCEB01000791.1	171615	174012
Acipenser ruthenus	RXM97398.1 Forkhead box protein J1-B Acipenser ruthenus	118.4	SCEB01001107.1	74780	94811
Acipenser ruthenus	RXM97088.1 Forkhead box protein O1-A Acipenser ruthenus	45.8	SCEB01001263.1	21696	26857
Acipenser ruthenus	RXM95385.1 Forkhead box protein D5-A Acipenser ruthenus	126.5	SCEB01002436.1	36855	37916	34931
Acipenser ruthenus	RXM95386.1 Forkhead box protein D5-A Acipenser ruthenus	127.6	SCEB01002436.1	72847	78347
Acipenser ruthenus	RXM95309.1 Forkhead box protein I1-ema Acipenser ruthenus	130.0	SCEB01002485.1	63027	64512
Acipenser ruthenus	RXM95268.1 Forkhead box protein N1 Acipenser ruthenus	53.0	SCEB01002516.1	6910	21567
Acipenser ruthenus	RXM94616.1 Forkhead box protein P2 Acipenser ruthenus	96.8	SCEB01003182.1	32726	60702
Acipenser ruthenus	RXM94225.1 Forkhead box protein D3-A Acipenser ruthenus	126.3	SCEB01003608.1	59320	60282
Acipenser ruthenus	RXM94141.1 Forkhead box protein E4 Acipenser ruthenus	127.2	SCEB01003713.1	26291	27523	13491
Acipenser ruthenus	RXM94142.1 Forkhead box protein D2 Acipenser ruthenus	123.8	SCEB01003713.1	41014	42069	2264
Acipenser ruthenus	RXM94143.1 Forkhead box protein D2 Acipenser ruthenus	124.0	SCEB01003713.1	44333	45316
Acipenser ruthenus	RXM93784.1 Forkhead box protein J3 Acipenser ruthenus	42.4	SCEB01004122.1	24139	35175
Acipenser ruthenus	RXM93567.1 Forkhead box protein O3 partial Acipenser ruthenus	29.6	SCEB01004403.1	43911	45461
Acipenser ruthenus	RXM92700.1 Forkhead box protein A1 Acipenser ruthenus	126.9	SCEB01005803.1	29392	30585
Acipenser ruthenus	RXM92605.1 Coiled-coil domain-containing protein 84 Acipenser ruthenus	73.7	SCEB01005992.1	106265	112269
Acipenser ruthenus	RXM92049.1 Forkhead box protein B1 Acipenser ruthenus	100.3	SCEB01007105.1	17127	18026
Acipenser ruthenus	RXM91582.1 Forkhead box protein D3-A Acipenser ruthenus	25.8	SCEB01008252.1	2483	15489
Acipenser ruthenus	RXM91361.1 Forkhead box protein N3 Acipenser ruthenus	100.2	SCEB01009070.1	16111	16665
Acipenser ruthenus	RXM91294.1 Forkhead box protein D1 Acipenser ruthenus	125.7	SCEB01009345.1	9357	10367	915
Acipenser ruthenus	RXM91295.1 Forkhead box protein D1 Acipenser ruthenus	126.2	SCEB01009345.1	11282	12133
Acipenser ruthenus	RXM90783.1 Forkhead box protein L2 Acipenser ruthenus	127.2	SCEB01013018.1	3896	4786
Acipenser ruthenus	RXM90533.1 Forkhead box protein O1-A Acipenser ruthenus	45.8	SCEB01020241.1	2177	2798
Acipenser ruthenus	RXM90480.1 Forkhead box protein D3-A Acipenser ruthenus	126.1	SCEB01034077.1	352	1362
Acipenser ruthenus	RXM37211.1 Forkhead box C1-A Acipenser ruthenus	135.3	SCEB01214090.1	244936	246351
Acipenser ruthenus	RXM36512.1 Forkhead box protein I1c Acipenser ruthenus	110.0	SCEB01214222.1	4452	8202
Acipenser ruthenus	RXM36468.1 Forkhead box protein E1 Acipenser ruthenus	125.9	SCEB01214234.1	275443	276600
Acipenser ruthenus	RXM36097.1 Hepatocyte nuclear factor 3-beta Acipenser ruthenus	127.1	SCEB01214307.1	712813	716451
Acipenser ruthenus	RXM36005.1 Forkhead box protein I2 Acipenser ruthenus	130.8	SCEB01214325.1	924357	925865
Acipenser ruthenus	RXM35726.1 hypothetical protein EOD39 3937 Acipenser ruthenus	124.6	SCEB01214372.1	566804	568024
Acipenser ruthenus	RXM35666.1 hypothetical protein EOD39 3970 Acipenser ruthenus	49.9	SCEB01214381.1	917049	918454
Acipenser ruthenus	RXM35292.1 Hepatocyte nuclear factor 3-beta Acipenser ruthenus	124.8	SCEB01214448.1	185883	188683
Acipenser ruthenus	RXM35152.1 Forkhead box protein G1 Acipenser ruthenus	127.0	SCEB01214472.1	85509	86504
Acipenser ruthenus	RXM34459.1 Forkhead box protein M1 Acipenser ruthenus	96.5	SCEB01214591.1	12857	16853
Acipenser ruthenus	RXM34422.1 Forkhead box protein N2 Acipenser ruthenus	112.8	SCEB01214592.1	1576628	1586272
Acipenser ruthenus	RXM34101.1 Forkhead box protein P2 Acipenser ruthenus	30.7	SCEB01214638.1	54585	123203
Acipenser ruthenus	RXM34023.1 Forkhead box protein L1 Acipenser ruthenus	128.8	SCEB01214657.1	641824	725112	8258
Acipenser ruthenus	RXM34024.1 Forkhead box protein C2 Acipenser ruthenus	133.0	SCEB01214657.1	733370	734791
Acipenser ruthenus	RXM34008.1 Forkhead box protein G1 Acipenser ruthenus	128.9	SCEB01214659.1	674737	675762
Acipenser ruthenus	RXM33728.1 Forkhead box protein K1 Acipenser ruthenus	134.0	SCEB01214694.1	71573	85378
Acipenser ruthenus	RXM33689.1 Forkhead box protein J1-A Acipenser ruthenus	117.5	SCEB01214701.1	255508	258725
Acipenser ruthenus	RXM33637.1 Forkhead box protein E1 Acipenser ruthenus	125.5	SCEB01214717.1	288415	289575
Acipenser ruthenus	RXM33360.1 Forkhead box protein E4 Acipenser ruthenus	127.2	SCEB01214759.1	650516	651745	13299
Acipenser ruthenus	RXM33361.1 Forkhead box protein D2 Acipenser ruthenus	123.8	SCEB01214759.1	665044	666099
Acipenser ruthenus	RXM32536.1 Forkhead box protein K1 Acipenser ruthenus	132.7	SCEB01214897.1	2681943	2700394
Acipenser ruthenus	RXM32001.1 Extracellular serine/threonine protein kinase FAM20C Acipenser ruthenus	110.8	SCEB01214973.1	1587572	1643083
Acipenser ruthenus	RXM31387.1 hypothetical protein EOD39 7025 Acipenser ruthenus	128.2	SCEB01215085.1	129108	130686
Acipenser ruthenus	RXM30861.1 Forkhead box C1-A Acipenser ruthenus	135.3	SCEB01215185.1	413974	415389	70523
Acipenser ruthenus	RXM30863.1 Forkhead box protein F2 Acipenser ruthenus	128.8	SCEB01215185.1	485912	486913	26455
Acipenser ruthenus	RXM30865.1 Forkhead box protein Q1 Acipenser ruthenus	110.0	SCEB01215185.1	513368	514345
Acipenser ruthenus	RXM30584.1 Forkhead box protein L1 Acipenser ruthenus	128.4	SCEB01215240.1	202872	225789	7620
Acipenser ruthenus	RXM30585.1 Forkhead box protein C2 Acipenser ruthenus	133.0	SCEB01215240.1	233409	234830
Acipenser ruthenus	RXM30264.1 Forkhead box protein O3 Acipenser ruthenus	30.7	SCEB01215297.1	1339060	1345861	42631
Acipenser ruthenus	RXM30265.1 Forkhead box protein O3 Acipenser ruthenus	41.7	SCEB01215297.1	1388492	1389959
Acipenser ruthenus	RXM29655.1 Forkhead box protein H1 Acipenser ruthenus	93.8	SCEB01215418.1	241699	245038
Acipenser ruthenus	RXM29640.1 Forkhead box protein I1c Acipenser ruthenus	134.1	SCEB01215420.1	417455	418950
Acipenser ruthenus	RXM29628.1 Forkhead box protein G1 Acipenser ruthenus	129.5	SCEB01215422.1	3854	5053
Acipenser ruthenus	RXM29589.1 Forkhead box protein J3 Acipenser ruthenus	43.0	SCEB01215437.1	14034	36181
Acipenser ruthenus	RXM29540.1 Forkhead box protein F1-B Acipenser ruthenus	129.3	SCEB01215439.1	1677548	1734143
Acipenser ruthenus	RXM29168.1 Forkhead box protein K2 Acipenser ruthenus	131.0	SCEB01215515.1	412405	443626
Acipenser ruthenus	RXM28317.1 Hepatocyte nuclear factor 3-beta Acipenser ruthenus	125.0	SCEB01215671.1	133742	197508
Acipenser ruthenus	RXM28082.1 Fork head domain-containing protein FD5 Acipenser ruthenus	79.1	SCEB01215716.1	111889	112533
Acipenser ruthenus	RXM27170.1 DENN domain-containing protein 5A Acipenser ruthenus	93.3	SCEB01215888.1	602861	690567
Adineta vaga	GSADVT00002147001 - Forkhead pep supercontig AMS PRJEB1171 v1 HG380763 730142 731614 1 gene GSADVG00002147001 transcript GSADVT00002147001 gene biotype protein coding transcript biotype protein coding	128.6	HG380763	730142	731614
Adineta vaga	GSADVT00002926001 - Forkhead pep supercontig AMS PRJEB1171 v1 HG380765 931385 932145 -1 gene GSADVG00002926001 transcript GSADVT00002926001 gene biotype protein coding transcript biotype protein coding	109.4	HG380765	931385	932145
Adineta vaga	GSADVT00004878001 - Forkhead pep supercontig AMS PRJEB1171 v1 HG380772 303450 305244 1 gene GSADVG00004878001 transcript GSADVT00004878001 gene biotype protein coding transcript biotype protein coding	118.7	HG380772	303450	305244	325772
Adineta vaga	GSADVT00004993001 - Forkhead pep supercontig AMS PRJEB1171 v1 HG380772 631016 632815 -1 gene GSADVG00004993001 transcript GSADVT00004993001 gene biotype protein coding transcript biotype protein coding	118.7	HG380772	631016	632815
Adineta vaga	GSADVT00005271001 - Forkhead pep supercontig AMS PRJEB1171 v1 HG380773 583926 584602 1 gene GSADVG00005271001 transcript GSADVT00005271001 gene biotype protein coding transcript biotype protein coding	127.0	HG380773	583926	584602
Adineta vaga	GSADVT00008725001 - Forkhead pep supercontig AMS PRJEB1171 v1 HG380787 423322 423984 -1 gene GSADVG00008725001 transcript GSADVT00008725001 gene biotype protein coding transcript biotype protein coding	116.6	HG380787	423322	423984
Adineta vaga	GSADVT00008898001 - Forkhead pep supercontig AMS PRJEB1171 v1 HG380788 260636 262414 1 gene GSADVG00008898001 transcript GSADVT00008898001 gene biotype protein coding transcript biotype protein coding	96.4	HG380788	260636	262414	122578
Adineta vaga	GSADVT00008938001 - Forkhead pep supercontig AMS PRJEB1171 v1 HG380788 384992 385324 1 gene GSADVG00008938001 transcript GSADVT00008938001 gene biotype protein coding transcript biotype protein coding	74.5	HG380788	384992	385324
Adineta vaga	GSADVT00009100001 - Forkhead pep supercontig AMS PRJEB1171 v1 HG380789 181343 182203 -1 gene GSADVG00009100001 transcript GSADVT00009100001 gene biotype protein coding transcript biotype protein coding	95.9	HG380789	181343	182203
Adineta vaga	GSADVT00009742001 - Forkhead pep supercontig AMS PRJEB1171 v1 HG380792 80968 82386 1 gene GSADVG00009742001 transcript GSADVT00009742001 gene biotype protein coding transcript biotype protein coding	121.6	HG380792	80968	82386	199397
Adineta vaga	GSADVT00009807001 - Forkhead pep supercontig AMS PRJEB1171 v1 HG380792 281783 282880 1 gene GSADVG00009807001 transcript GSADVT00009807001 gene biotype protein coding transcript biotype protein coding	131.9	HG380792	281783	282880
Adineta vaga	GSADVT00011771001 - Forkhead pep supercontig AMS PRJEB1171 v1 HG380801 522461 523108 1 gene GSADVG00011771001 transcript GSADVT00011771001 gene biotype protein coding transcript biotype protein coding	114.7	HG380801	522461	523108	27188
Adineta vaga	GSADVT00011780001 - Forkhead pep supercontig AMS PRJEB1171 v1 HG380801 550296 551999 -1 gene GSADVG00011780001 transcript GSADVT00011780001 gene biotype protein coding transcript biotype protein coding	112.4	HG380801	550296	551999
Adineta vaga	GSADVT00012262001 - Forkhead pep supercontig AMS PRJEB1171 v1 HG380804 103195 104830 -1 gene GSADVG00012262001 transcript GSADVT00012262001 gene biotype protein coding transcript biotype protein coding	107.6	HG380804	103195	104830	26331
Adineta vaga	GSADVT00012271001 - Forkhead pep supercontig AMS PRJEB1171 v1 HG380804 131161 133084 -1 gene GSADVG00012271001 transcript GSADVT00012271001 gene biotype protein coding transcript biotype protein coding	85.6	HG380804	131161	133084
Adineta vaga	GSADVT00012436001 - Forkhead pep supercontig AMS PRJEB1171 v1 HG380805 79319 80280 1 gene GSADVG00012436001 transcript GSADVT00012436001 gene biotype protein coding transcript biotype protein coding	119.6	HG380805	79319	80280
Adineta vaga	GSADVT00015534001 - Forkhead pep supercontig AMS PRJEB1171 v1 HG380821 167003 168630 1 gene GSADVG00015534001 transcript GSADVT00015534001 gene biotype protein coding transcript biotype protein coding	113.8	HG380821	167003	168630
Adineta vaga	GSADVT00015700001 - Forkhead pep supercontig AMS PRJEB1171 v1 HG380822 117612 118283 1 gene GSADVG00015700001 transcript GSADVT00015700001 gene biotype protein coding transcript biotype protein coding	126.7	HG380822	117612	118283	1238
Adineta vaga	GSADVT00015701001 - Forkhead pep supercontig AMS PRJEB1171 v1 HG380822 119521 120867 1 gene GSADVG00015701001 transcript GSADVT00015701001 gene biotype protein coding transcript biotype protein coding	121.0	HG380822	119521	120867
Adineta vaga	GSADVT00016696001 - Forkhead pep supercontig AMS PRJEB1171 v1 HG380828 12719 13877 1 gene GSADVG00016696001 transcript GSADVT00016696001 gene biotype protein coding transcript biotype protein coding	123.1	HG380828	12719	13877	31091
Adineta vaga	GSADVT00016707001 - Forkhead pep supercontig AMS PRJEB1171 v1 HG380828 44968 46926 -1 gene GSADVG00016707001 transcript GSADVT00016707001 gene biotype protein coding transcript biotype protein coding	121.9	HG380828	44968	46926
Adineta vaga	GSADVT00019325001 - Forkhead pep supercontig AMS PRJEB1171 v1 HG380843 269735 272484 1 gene GSADVG00019325001 transcript GSADVT00019325001 gene biotype protein coding transcript biotype protein coding	119.9	HG380843	269735	272484	17235
Adineta vaga	GSADVT00019331001 - Forkhead pep supercontig AMS PRJEB1171 v1 HG380843 289719 291082 -1 gene GSADVG00019331001 transcript GSADVT00019331001 gene biotype protein coding transcript biotype protein coding	121.1	HG380843	289719	291082	115563
Adineta vaga	GSADVT00019373001 - Forkhead pep supercontig AMS PRJEB1171 v1 HG380843 406645 407394 -1 gene GSADVG00019373001 transcript GSADVT00019373001 gene biotype protein coding transcript biotype protein coding	127.0	HG380843	406645	407394
Adineta vaga	GSADVT00020702001 - Forkhead pep supercontig AMS PRJEB1171 v1 HG380852 202427 203766 -1 gene GSADVG00020702001 transcript GSADVT00020702001 gene biotype protein coding transcript biotype protein coding	123.3	HG380852	202427	203766
Adineta vaga	GSADVT00030179001 - Forkhead pep supercontig AMS PRJEB1171 v1 HG380889 292492 294319 1 gene GSADVG00030179001 transcript GSADVT00030179001 gene biotype protein coding transcript biotype protein coding	123.6	HG380889	292492	294319
Adineta vaga	GSADVT00032583001 - Forkhead pep supercontig AMS PRJEB1171 v1 HG380910 193885 195088 1 gene GSADVG00032583001 transcript GSADVT00032583001 gene biotype protein coding transcript biotype protein coding	122.2	HG380910	193885	195088	2344
Adineta vaga	GSADVT00032584001 - Forkhead pep supercontig AMS PRJEB1171 v1 HG380910 197432 199030 1 gene GSADVG00032584001 transcript GSADVT00032584001 gene biotype protein coding transcript biotype protein coding	119.6	HG380910	197432	199030
Adineta vaga	GSADVT00033201001 - Forkhead pep supercontig AMS PRJEB1171 v1 HG380916 19282 21247 -1 gene GSADVG00033201001 transcript GSADVT00033201001 gene biotype protein coding transcript biotype protein coding	120.9	HG380916	19282	21247
Adineta vaga	GSADVT00033325001 - Forkhead pep supercontig AMS PRJEB1171 v1 HG380917 17900 18765 1 gene GSADVG00033325001 transcript GSADVT00033325001 gene biotype protein coding transcript biotype protein coding	92.1	HG380917	17900	18765
Adineta vaga	GSADVT00033714001 - Forkhead pep supercontig AMS PRJEB1171 v1 HG380920 221939 222688 1 gene GSADVG00033714001 transcript GSADVT00033714001 gene biotype protein coding transcript biotype protein coding	121.1	HG380920	221939	222688
Adineta vaga	GSADVT00034012001 - Forkhead pep supercontig AMS PRJEB1171 v1 HG380923 107482 109044 -1 gene GSADVG00034012001 transcript GSADVT00034012001 gene biotype protein coding transcript biotype protein coding	122.3	HG380923	107482	109044	163552
Adineta vaga	GSADVT00034075001 - Forkhead pep supercontig AMS PRJEB1171 v1 HG380923 272596 273966 -1 gene GSADVG00034075001 transcript GSADVT00034075001 gene biotype protein coding transcript biotype protein coding	123.9	HG380923	272596	273966
Adineta vaga	GSADVT00034603001 - Forkhead pep supercontig AMS PRJEB1171 v1 HG380928 209935 211028 -1 gene GSADVG00034603001 transcript GSADVT00034603001 gene biotype protein coding transcript biotype protein coding	131.9	HG380928	209935	211028
Adineta vaga	GSADVT00034704001 - Forkhead pep supercontig AMS PRJEB1171 v1 HG380929 195076 195564 -1 gene GSADVG00034704001 transcript GSADVT00034704001 gene biotype protein coding transcript biotype protein coding	100.9	HG380929	195076	195564	113010
Adineta vaga	GSADVT00034752001 - Forkhead pep supercontig AMS PRJEB1171 v1 HG380929 308574 312229 -1 gene GSADVG00034752001 transcript GSADVT00034752001 gene biotype protein coding transcript biotype protein coding	95.1	HG380929	308574	312229
Adineta vaga	GSADVT00036541001 - Forkhead pep supercontig AMS PRJEB1171 v1 HG380946 173662 174338 1 gene GSADVG00036541001 transcript GSADVT00036541001 gene biotype protein coding transcript biotype protein coding	127.0	HG380946	173662	174338
Adineta vaga	GSADVT00036729001 - Forkhead pep supercontig AMS PRJEB1171 v1 HG380948 117352 119101 -1 gene GSADVG00036729001 transcript GSADVT00036729001 gene biotype protein coding transcript biotype protein coding	127.3	HG380948	117352	119101
Adineta vaga	GSADVT00039049001 - Forkhead pep supercontig AMS PRJEB1171 v1 HG380960 123034 124377 1 gene GSADVG00039049001 transcript GSADVT00039049001 gene biotype protein coding transcript biotype protein coding	123.3	HG380960	123034	124377
Adineta vaga	GSADVT00039392001 - Forkhead pep supercontig AMS PRJEB1171 v1 HG380963 232709 234308 -1 gene GSADVG00039392001 transcript GSADVT00039392001 gene biotype protein coding transcript biotype protein coding	119.6	HG380963	232709	234308	2327
Adineta vaga	GSADVT00039394001 - Forkhead pep supercontig AMS PRJEB1171 v1 HG380963 236635 237838 -1 gene GSADVG00039394001 transcript GSADVT00039394001 gene biotype protein coding transcript biotype protein coding	122.2	HG380963	236635	237838
Adineta vaga	GSADVT00040811001 - Forkhead pep supercontig AMS PRJEB1171 v1 HG380979 229913 230914 1 gene GSADVG00040811001 transcript GSADVT00040811001 gene biotype protein coding transcript biotype protein coding	126.4	HG380979	229913	230914
Adineta vaga	GSADVT00045277001 - Forkhead pep supercontig AMS PRJEB1171 v1 HG381032 76575 77815 1 gene GSADVG00045277001 transcript GSADVT00045277001 gene biotype protein coding transcript biotype protein coding	91.4	HG381032	76575	77815
Adineta vaga	GSADVT00045466001 - Forkhead pep supercontig AMS PRJEB1171 v1 HG381035 80155 81507 1 gene GSADVG00045466001 transcript GSADVT00045466001 gene biotype protein coding transcript biotype protein coding	119.7	HG381035	80155	81507
Adineta vaga	GSADVT00046431001 - Forkhead pep supercontig AMS PRJEB1171 v1 HG381049 8243 8731 -1 gene GSADVG00046431001 transcript GSADVT00046431001 gene biotype protein coding transcript biotype protein coding	100.7	HG381049	8243	8731	125092
Adineta vaga	GSADVT00046471001 - Forkhead pep supercontig AMS PRJEB1171 v1 HG381049 133823 137316 -1 gene GSADVG00046471001 transcript GSADVT00046471001 gene biotype protein coding transcript biotype protein coding	95.6	HG381049	133823	137316
Adineta vaga	GSADVT00049877001 - Forkhead pep supercontig AMS PRJEB1171 v1 HG381095 177463 178231 -1 gene GSADVG00049877001 transcript GSADVT00049877001 gene biotype protein coding transcript biotype protein coding	121.9	HG381095	177463	178231	707
Adineta vaga	GSADVT00049878001 - Forkhead pep supercontig AMS PRJEB1171 v1 HG381095 178938 179382 -1 gene GSADVG00049878001 transcript GSADVT00049878001 gene biotype protein coding transcript biotype protein coding	39.1	HG381095	178938	179382
Adineta vaga	GSADVT00050401001 - Forkhead pep supercontig AMS PRJEB1171 v1 HG381104 124419 125129 -1 gene GSADVG00050401001 transcript GSADVT00050401001 gene biotype protein coding transcript biotype protein coding	41.6	HG381104	124419	125129	18077
Adineta vaga	GSADVT00050409001 - Forkhead pep supercontig AMS PRJEB1171 v1 HG381104 143206 145003 -1 gene GSADVG00050409001 transcript GSADVT00050409001 gene biotype protein coding transcript biotype protein coding	82.9	HG381104	143206	145003
Adineta vaga	GSADVT00050699001 - Forkhead pep supercontig AMS PRJEB1171 v1 HG381109 102826 104617 1 gene GSADVG00050699001 transcript GSADVT00050699001 gene biotype protein coding transcript biotype protein coding	82.9	HG381109	102826	104617	18677
Adineta vaga	GSADVT00050708001 - Forkhead pep supercontig AMS PRJEB1171 v1 HG381109 123294 124958 1 gene GSADVG00050708001 transcript GSADVT00050708001 gene biotype protein coding transcript biotype protein coding	89.1	HG381109	123294	124958
Adineta vaga	GSADVT00051449001 - Forkhead pep supercontig AMS PRJEB1171 v1 HG381122 153356 153969 1 gene GSADVG00051449001 transcript GSADVT00051449001 gene biotype protein coding transcript biotype protein coding	83.1	HG381122	153356	153969	17250
Adineta vaga	GSADVT00051456001 - Forkhead pep supercontig AMS PRJEB1171 v1 HG381122 171219 172579 -1 gene GSADVG00051456001 transcript GSADVT00051456001 gene biotype protein coding transcript biotype protein coding	121.2	HG381122	171219	172579
Adineta vaga	GSADVT00052572001 - Forkhead pep supercontig AMS PRJEB1171 v1 HG381143 52631 54545 1 gene GSADVG00052572001 transcript GSADVT00052572001 gene biotype protein coding transcript biotype protein coding	85.6	HG381143	52631	54545	46255
Adineta vaga	GSADVT00052585001 - Forkhead pep supercontig AMS PRJEB1171 v1 HG381143 100800 102357 1 gene GSADVG00052585001 transcript GSADVT00052585001 gene biotype protein coding transcript biotype protein coding	107.7	HG381143	100800	102357
Adineta vaga	GSADVT00052607001 - Forkhead pep supercontig AMS PRJEB1171 v1 HG381144 14098 15003 1 gene GSADVG00052607001 transcript GSADVT00052607001 gene biotype protein coding transcript biotype protein coding	95.9	HG381144	14098	15003
Adineta vaga	GSADVT00052892001 - Forkhead pep supercontig AMS PRJEB1171 v1 HG381148 127346 128348 -1 gene GSADVG00052892001 transcript GSADVT00052892001 gene biotype protein coding transcript biotype protein coding	126.4	HG381148	127346	128348
Adineta vaga	GSADVT00054402001 - Forkhead pep supercontig AMS PRJEB1171 v1 HG381173 1392 4933 1 gene GSADVG00054402001 transcript GSADVT00054402001 gene biotype protein coding transcript biotype protein coding	78.0	HG381173	1392	4933
Adineta vaga	GSADVT00054475001 - Forkhead pep supercontig AMS PRJEB1171 v1 HG381174 28760 30123 -1 gene GSADVG00054475001 transcript GSADVT00054475001 gene biotype protein coding transcript biotype protein coding	124.0	HG381174	28760	30123
Adineta vaga	GSADVT00055548001 - Forkhead pep supercontig AMS PRJEB1171 v1 HG381197 105960 106475 1 gene GSADVG00055548001 transcript GSADVT00055548001 gene biotype protein coding transcript biotype protein coding	41.7	HG381197	105960	106475
Adineta vaga	GSADVT00061611001 - Forkhead pep supercontig AMS PRJEB1171 v1 HG387101 1 417 -1 gene GSADVG00061611001 transcript GSADVT00061611001 gene biotype protein coding transcript biotype protein coding	121.0	HG387101	1	417
Adineta vaga	GSADVT00023780001 - Forkhead pep supercontig AMS PRJEB1171 v1 HG393381 61 613 -1 gene GSADVG00023780001 transcript GSADVT00023780001 gene biotype protein coding transcript biotype protein coding	97.5	HG393381	61	613
Amphimedon queenslandica	XP_019851887.1 PREDICTED forkhead box protein K2-like - Amphimedon queenslandica	86.7	NW_003546245.1	769262	771951
Amphimedon queenslandica	XP_019855855.1 PREDICTED forkhead box protein P1-like - Amphimedon queenslandica	95.2	NW_003546248.1	617102	631560
Amphimedon queenslandica	XP_019848933.1 PREDICTED uncharacterized protein LOC109580344 - Amphimedon queenslandica	82.8	NW_003546268.1	37837	39096
Amphimedon queenslandica	NP_001295551.1 uncharacterized protein LOC100633925 - Amphimedon queenslandica	119.1	NW_003546272.1	169343	170811
Amphimedon queenslandica	XP_019849225.1 PREDICTED forkhead box protein L1-like isoform X1 - Amphimedon queenslandica	113.4	NW_003546274.1	148771	150439	202426
Amphimedon queenslandica	XP_003384559.2 PREDICTED forkhead box protein L1-like - Amphimedon queenslandica	120.8	NW_003546274.1	352865	353713
Amphimedon queenslandica	XP_011402861.2 PREDICTED forkhead box protein C1-B-like isoform X2 - Amphimedon queenslandica	92.8	NW_003546294.1	160105	161938
Amphimedon queenslandica	XP_019850221.1 PREDICTED forkhead box protein J2-like - Amphimedon queenslandica	125.0	NW_003546296.1	284989	287505
Amphimedon queenslandica	XP_003386176.1 PREDICTED forkhead box protein N2-like - Amphimedon queenslandica	97.4	NW_003546330.1	55466	57276	214
Amphimedon queenslandica	XP_003386177.1 PREDICTED forkhead box protein F1-like - Amphimedon queenslandica	101.7	NW_003546330.1	57490	58899
Amphimedon queenslandica	XP_003386405.1 PREDICTED forkhead box protein E3-like - Amphimedon queenslandica	120.2	NW_003546341.1	220776	222032
Amphimedon queenslandica	XP_003387169.1 PREDICTED forkhead box protein G1-like - Amphimedon queenslandica	129.9	NW_003546399.1	46430	47851
Amphimedon queenslandica	XP_003387576.1 PREDICTED forkhead box protein N2-like - Amphimedon queenslandica	104.0	NW_003546425.1	144105	148516
Amphimedon queenslandica	XP_003387810.3 PREDICTED forkhead box protein O1-like - Amphimedon queenslandica	92.5	NW_003546446.1	73336	78483
Amphimedon queenslandica	XP_019858167.1 PREDICTED uncharacterized protein LOC109586425 - Amphimedon queenslandica	90.6	NW_003546888.1	29079	35069
Amphimedon queenslandica	XP_019858441.1 PREDICTED forkhead box protein L2-like - Amphimedon queenslandica	121.7	NW_003546952.1	21319	22455
Amphimedon queenslandica	XP_011407693.1 PREDICTED forkhead box protein I1-like - Amphimedon queenslandica	135.1	NW_003547538.1	11959	12891
Amphimedon queenslandica	XP_003392087.1 PREDICTED forkhead box protein K2-like partial - Amphimedon queenslandica	119.9	NW_003557578.1	45	987
Anolis carolinensis	XP_008114014.1 PREDICTED forkhead box protein N3 isoform X3 Anolis carolinensis	116.5	NC_014776.1	13075381	13243881	12330722
Anolis carolinensis	XP_008101045.1 PREDICTED hepatocyte nuclear factor 3-alpha Anolis carolinensis	126.7	NC_014776.1	25574603	25581370	1852641
Anolis carolinensis	XP_003214519.1 PREDICTED forkhead box protein G1 Anolis carolinensis	129.0	NC_014776.1	27434011	27435459	105036082
Anolis carolinensis	XP_003215340.1 PREDICTED forkhead box protein O1 Anolis carolinensis	91.0	NC_014776.1	132471541	132472890	58153401
Anolis carolinensis	XP_003215683.1 PREDICTED LOW QUALITY PROTEIN forkhead box protein O3 Anolis carolinensis	85.3	NC_014776.1	190626291	190742406	64650105
Anolis carolinensis	XP_016846200.1 PREDICTED forkhead box protein N2 Anolis carolinensis	114.6	NC_014776.1	255392511	255438181
Anolis carolinensis	XP_008101226.1 PREDICTED forkhead box protein D1 Anolis carolinensis	125.1	NC_014777.1	15935128	15953975	30014341
Anolis carolinensis	XP_003216576.1 PREDICTED forkhead box protein B2 Anolis carolinensis	118.6	NC_014777.1	45968316	45969179	4024434
Anolis carolinensis	XP_003216597.1 PREDICTED forkhead box protein D4 Anolis carolinensis	101.5	NC_014777.1	49993613	49994659	39113297
Anolis carolinensis	XP_008102131.1 PREDICTED forkhead box protein P3 isoform X1 Anolis carolinensis	93.4	NC_014777.1	89107956	89120876	14490413
Anolis carolinensis	XP_003217197.2 PREDICTED forkhead box protein K2 isoform X1 Anolis carolinensis	132.6	NC_014777.1	103611289	103656927	9364479
Anolis carolinensis	XP_003217292.1 PREDICTED forkhead box protein J1 Anolis carolinensis	119.9	NC_014777.1	113021406	113032744	7486349
Anolis carolinensis	XP_008102844.1 PREDICTED forkhead box protein I1 isoform X2 Anolis carolinensis	129.9	NC_014777.1	120519093	120525295	60121398
Anolis carolinensis	XP_016847257.1 PREDICTED forkhead box protein P1 isoform X8 Anolis carolinensis	99.0	NC_014777.1	180646693	180895983
Anolis carolinensis	XP_016847598.1 PREDICTED forkhead box protein L2 Anolis carolinensis	129.1	NC_014778.1	27722441	27723623	25960499
Anolis carolinensis	XP_008104928.1 PREDICTED forkhead box protein I2 partial Anolis carolinensis	129.3	NC_014778.1	53684122	53691487
Anolis carolinensis	XP_016848585.1 PREDICTED LOW QUALITY PROTEIN hepatocyte nuclear factor 3-beta Anolis carolinensis	126.8	NC_014779.1	82050893	82057157	17330683
Anolis carolinensis	XP_008107538.1 PREDICTED forkhead box protein D3 Anolis carolinensis	126.8	NC_014779.1	99387840	99389078	20493215
Anolis carolinensis	XP_008107905.1 PREDICTED forkhead box protein P4 isoform X3 Anolis carolinensis	98.1	NC_014779.1	119882293	120040693
Anolis carolinensis	XP_016849688.1 PREDICTED forkhead box protein D2-like Anolis carolinensis	113.6	NC_014780.1	59017232	59018125	281484
Anolis carolinensis	XP_008109366.1 PREDICTED forkhead box protein P2 isoform X2 Anolis carolinensis	97.3	NC_014780.1	59299609	59499579	21145541
Anolis carolinensis	XP_003221447.1 PREDICTED forkhead box protein M1 isoform X1 Anolis carolinensis	100.6	NC_014780.1	80645120	80664228
Anolis carolinensis	XP_003222449.1 PREDICTED forkhead box protein I3 Anolis carolinensis	131.2	NC_014781.1	59529955	59546915
Anolis carolinensis	XP_008111836.1 PREDICTED forkhead box protein E3-like Anolis carolinensis	113.4	NC_014788.1	21052	21699
Anolis carolinensis	XP_003224196.1 PREDICTED forkhead box protein J2 isoform X2 Anolis carolinensis	118.3	NW_003338783.1	1228527	1248314
Anolis carolinensis	XP_008114519.1 PREDICTED LOW QUALITY PROTEIN forkhead box protein C1 Anolis carolinensis	134.0	NW_003338794.1	7066	8742	174212
Anolis carolinensis	XP_003224439.2 PREDICTED forkhead box protein F2 Anolis carolinensis	126.5	NW_003338794.1	182954	203679	71578
Anolis carolinensis	XP_003224453.1 PREDICTED forkhead box protein Q1 Anolis carolinensis	107.7	NW_003338794.1	275257	276141
Anolis carolinensis	XP_008114554.2 PREDICTED forkhead box protein D2 Anolis carolinensis	127.0	NW_003338796.1	1552853	1554118	55843
Anolis carolinensis	XP_003224472.1 PREDICTED forkhead box protein E4 Anolis carolinensis	128.0	NW_003338796.1	1609961	1611174
Anolis carolinensis	XP_016852417.1 PREDICTED forkhead box L1-like Anolis carolinensis	117.6	NW_003338932.1	450649	455910
Anolis carolinensis	XP_016852829.1 PREDICTED forkhead box protein N1 Anolis carolinensis	109.9	NW_003339017.1	488412	502717
Anolis carolinensis	XP_008119498.1 PREDICTED forkhead box protein E1 partial Anolis carolinensis	92.9	NW_003339091.1	199157	199360
Anolis carolinensis	XP_008119717.1 PREDICTED forkhead box protein O6 Anolis carolinensis	30.3	NW_003339110.1	341026	344675
Anolis carolinensis	XP_016853233.1 PREDICTED forkhead box protein G1-like Anolis carolinensis	126.2	NW_003339115.1	118468	119469
Anolis carolinensis	XP_008119932.2 PREDICTED forkhead box protein K1 Anolis carolinensis	131.7	NW_003339138.1	112771	149235
Anolis carolinensis	XP_003228701.2 PREDICTED forkhead box protein J1.2 Anolis carolinensis	114.8	NW_003339238.1	35241	37502
Anolis carolinensis	XP_008120971.1 PREDICTED forkhead box protein H1-like Anolis carolinensis	70.2	NW_003339297.1	234845	237799
Anolis carolinensis	XP_016853765.1 PREDICTED LOW QUALITY PROTEIN forkhead box protein O4 partial Anolis carolinensis	89.6	NW_003339305.1	160006	175405
Anolis carolinensis	XP_016854067.1 PREDICTED forkhead box protein F1-A-like Anolis carolinensis	128.1	NW_003339439.1	26874	26970
Anolis carolinensis	XP_008121645.1 PREDICTED forkhead box protein H1-like Anolis carolinensis	83.0	NW_003339451.1	147083	147690
Anolis carolinensis	XP_003229678.2 PREDICTED hepatocyte nuclear factor 3-gamma Anolis carolinensis	125.5	NW_003339577.1	14981	48727
Anolis carolinensis	XP_003229974.2 PREDICTED forkhead box protein S1 Anolis carolinensis	127.7	NW_003339825.1	25716	26963
Anolis carolinensis	XP_003230390.1 PREDICTED forkhead box protein C2 Anolis carolinensis	134.2	NW_003340610.1	11383	12843
Anolis carolinensis	XP_016854749.1 PREDICTED forkhead box protein D3-like partial Anolis carolinensis	108.5	NW_003341339.1	8273	13695
Anolis carolinensis	XP_008123743.1 PREDICTED glutamine-rich protein 2-like Anolis carolinensis	127.9	NW_003343300.1	2561	4951
Anolis carolinensis	XP_003230827.2 PREDICTED forkhead box protein F1-A-like partial Anolis carolinensis	128.5	NW_003344414.1	3334	4378
Anolis carolinensis	XP_016854915.1 PREDICTED forkhead box protein N4 Anolis carolinensis	111.1	NW_003344803.1	511	4059
Apis mellifera	XP_006559945.2 fork head domain-containing protein FD4 - Apis mellifera	114.8	NC_037638.1	2597709	2598986
Apis mellifera	XP_003251005.1 fork head domain transcription factor slp2 - Apis mellifera	130.3	NC_037641.1	10123761	10125044
Apis mellifera	XP_026297786.1 forkhead box protein O isoform X1 - Apis mellifera	92.7	NC_037644.1	5304094	5523467	7945712
Apis mellifera	XP_001122142.3 forkhead box protein I1-ema - Apis mellifera	133.9	NC_037644.1	13469179	13470142
Apis mellifera	XP_016769141.2 uncharacterized protein LOC100576300 - Apis mellifera	86.7	NC_037645.1	1976995	1980911	4970127
Apis mellifera	XP_026298091.1 fork head domain transcription factor slp1 isoform X2 - Apis mellifera	127.9	NC_037645.1	6951038	6961095	1332104
Apis mellifera	XP_016769212.2 hybrid signal transduction histidine kinase D isoform X1 - Apis mellifera	112.5	NC_037645.1	8293199	8295742	3323169
Apis mellifera	XP_001120879.2 forkhead box protein A2-A-like - Apis mellifera	113.7	NC_037645.1	11618911	11625903
Apis mellifera	XP_006561652.2 forkhead box protein D3 - Apis mellifera	124.2	NC_037646.1	6044578	6045663	5690056
Apis mellifera	XP_394770.5 silk gland factor 1 - Apis mellifera	123.6	NC_037646.1	11735719	11737263
Apis mellifera	XP_006566805.1 forkhead box protein N3 - Apis mellifera	109.2	NC_037648.1	15360556	15364571
Apis mellifera	NP_001098419.1 FoXP_protein - Apis mellifera	94.5	NC_037650.1	5297791	5316504
Apis mellifera	XP_003250310.2 forkhead box protein J1 - Apis mellifera	98.7	NC_037652.1	9124264	9123593
Apis mellifera	XP_006572376.1 forkhead box protein K1 isoform X3 - Apis mellifera	132.8	NW_020555859.1	443384	445831
Aplysia californica	XP_005089018.1 - Forkhead PREDICTED protein lin-31-like - Aplysia californica	117.7	NW_004797272.1	268443	269504
Aplysia californica	XP_012934854.1 - Forkhead PREDICTED forkhead box protein D1-like - Aplysia californica	123.5	NW_004797273.1	1713466	1716819
Aplysia californica	XP_012944298.1 - Forkhead PREDICTED forkhead box protein N4-like isoform X3 - Aplysia californica	104.7	NW_004797294.1	2154022	2165990
Aplysia californica	XP_012946802.1 - Forkhead PREDICTED uncharacterized protein LOC106014195 - Aplysia californica	90.8	NW_004797304.1	888552	900385
Aplysia californica	XP_005092494.1 - Forkhead PREDICTED forkhead box protein K2-like - Aplysia californica	131.7	NW_004797316.1	1255439	1272983
Aplysia californica	XP_005097243.2 - Forkhead PREDICTED forkhead box protein A1-like - Aplysia californica	122.7	NW_004797418.1	1227838	1229382
Aplysia californica	XP_005099216.2 - Forkhead PREDICTED uncharacterized protein LOC101846815 isoform X2 - Aplysia californica	112.8	NW_004797474.1	266114	288346
Aplysia californica	XP_005099252.1 - Forkhead PREDICTED forkhead box protein G1-like - Aplysia californica	128.1	NW_004797475.1	537403	563523	172096
Aplysia californica	XP_005099253.1 - Forkhead PREDICTED forkhead box protein biniou-like - Aplysia californica	127.9	NW_004797475.1	735619	744809
Aplysia californica	XP_005099459.2 - Forkhead PREDICTED uncharacterized protein LOC101863747 - Aplysia californica	111.0	NW_004797481.1	1011611	1013914
Aplysia californica	XP_005101910.1 - Forkhead PREDICTED uncharacterized protein LOC101861370 - Aplysia californica	125.9	NW_004797571.1	382848	387107
Aplysia californica	XP_012940028.1 - Forkhead PREDICTED uncharacterized protein LOC106012240 - Aplysia californica	125.4	NW_004797573.1	177906	192355
Aplysia californica	XP_005102249.1 - Forkhead PREDICTED forkhead box protein B2-like isoform X2 - Aplysia californica	124.2	NW_004797586.1	551746	557504
Aplysia californica	XP_005105969.2 - Forkhead PREDICTED forkhead box protein C1-like - Aplysia californica	125.7	NW_004797770.1	562436	567219
Aplysia californica	XP_005106278.1 - Forkhead PREDICTED forkhead box C1-A-like isoform X2 - Aplysia californica	130.3	NW_004797790.1	158228	184540
Aplysia californica	XP_005106916.2 - Forkhead PREDICTED forkhead box protein G1-like partial - Aplysia californica	113.0	NW_004797829.1	144116	188477
Aplysia californica	XP_005108651.1 - Forkhead PREDICTED forkhead box protein J1-B-like - Aplysia californica	117.6	NW_004797972.1	331437	338739
Aplysia californica	XP_005109004.2 - Forkhead PREDICTED mucin-19-like - Aplysia californica	88.2	NW_004798006.1	350757	360070
Aplysia californica	XP_005111247.2 - Forkhead PREDICTED forkhead box protein J3-like - Aplysia californica	118.4	NW_004798292.1	50424	102857
Aplysia californica	XP_005112460.1 - Forkhead PREDICTED forkhead box protein O-like - Aplysia californica	90.0	NW_004798533.1	24238	34462
Armadillidium vulgare	RXG69498.1 Forkhead box protein P1 - Armadillidium vulgare	56.5	SAUD01002617.1	5243	19256
Armadillidium vulgare	RXG69443.1 Forkhead box protein N3 - Armadillidium vulgare	112.8	SAUD01002666.1	59899	74135
Armadillidium vulgare	RXG68985.1 Forkhead box protein K2 - Armadillidium vulgare	93.8	SAUD01002930.1	18350	55348
Armadillidium vulgare	RXG67640.1 Fork head domain-containing protein FD4 - Armadillidium vulgare	115.9	SAUD01004181.1	222	1727
Armadillidium vulgare	RXG62209.1 Fork head domain transcription factor slp2 - Armadillidium vulgare	128.2	SAUD01007573.1	19728	21453
Armadillidium vulgare	RXG59656.1 Fork head domain-containing protein FD3 - Armadillidium vulgare	120.8	SAUD01015083.1	25564	26739
Armadillidium vulgare	RXG59355.1 Silk gland factor 1 - Armadillidium vulgare	121.1	SAUD01015973.1	2232	3725
Armadillidium vulgare	RXG58103.1 Forkhead box protein J3 partial - Armadillidium vulgare	41.3	SAUD01019766.1	5582	6240
Armadillidium vulgare	RXG55621.1 Forkhead box protein P4 partial - Armadillidium vulgare	99.1	SAUD01027201.1	2009	15715
Armadillidium vulgare	RXG55167.1 Fork head domain-containing protein FD4 - Armadillidium vulgare	116.4	SAUD01028639.1	31731	32936
Armadillidium vulgare	RXG54877.1 Forkhead box protein F1 - Armadillidium vulgare	124.9	SAUD01029508.1	27920	34131
Armadillidium vulgare	RXG53182.1 Fork head domain-containing protein FD4 partial - Armadillidium vulgare	116.1	SAUD01035505.1	82	893
Blattella germanica	PSN57857.1 Forkhead box protein P4 partial - Blattella germanica	94.6	PYGN01000013.1	4743029	4817231
Blattella germanica	PSN54287.1 hypothetical protein C0J52 06963 - Blattella germanica	112.7	PYGN01000102.1	133299	134552
Blattella germanica	PSN52942.1 hypothetical protein C0J52 03645 - Blattella germanica	132.0	PYGN01000143.1	1846049	1849659
Blattella germanica	PSN52416.1 Fork head domain transcription factor slp2 - Blattella germanica	132.7	PYGN01000163.1	1414815	1415903
Blattella germanica	PSN51715.1 hypothetical protein C0J52 12304 - Blattella germanica	112.3	PYGN01000188.1	458086	510688
Blattella germanica	PSN48746.1 hypothetical protein C0J52 08908 - Blattella germanica	135.1	PYGN01000311.1	249367	250647	317284
Blattella germanica	PSN48747.1 hypothetical protein C0J52 08909 - Blattella germanica	128.3	PYGN01000311.1	567931	569040
Blattella germanica	PSN48407.1 hypothetical protein C0J52 12087 - Blattella germanica	48.0	PYGN01000329.1	164846	252864	466750
Blattella germanica	PSN48412.1 hypothetical protein C0J52 12095 - Blattella germanica	117.1	PYGN01000329.1	719614	720639	661184
Blattella germanica	PSN48418.1 Fork head domain-containing protein FD4 - Blattella germanica	117.3	PYGN01000329.1	1381823	1382656
Blattella germanica	PSN47265.1 hypothetical protein C0J52 13357 - Blattella germanica	126.3	PYGN01000382.1	1274438	1287937
Blattella germanica	PSN45382.1 hypothetical protein C0J52 07542 - Blattella germanica	87.3	PYGN01000495.1	604562	632302
Blattella germanica	PSN42634.1 Protein fork head - Blattella germanica	124.5	PYGN01000661.1	906776	908179
Blattella germanica	PSN41724.1 Forkhead box protein D3-A - Blattella germanica	126.1	PYGN01000721.1	509097	510485
Blattella germanica	PSN38839.1 hypothetical protein C0J52 12604 - Blattella germanica	51.3	PYGN01000970.1	7995	20117	3197
Blattella germanica	PSN38837.1 Forkhead box protein N1 - Blattella germanica	53.6	PYGN01000970.1	23314	25849
Blattella germanica	PSN36693.1 Forkhead box protein O - Blattella germanica	49.1	PYGN01001203.1	333314	333772
Blattella germanica	PSN33435.1 hypothetical protein C0J52 17963 - Blattella germanica	118.1	PYGN01001675.1	353570	371703
Blattella germanica	PSN32236.1 hypothetical protein C0J52 17242 - Blattella germanica	109.7	PYGN01001906.1	235886	241435
Branchiostoma floridae	XP_002590110.1 hypothetical protein BRAFLDRAFT 123471 Branchiostoma floridae	118.3	NW_003101373.1	794565	795380
Branchiostoma floridae	XP_002591636.1 hypothetical protein BRAFLDRAFT 223398 partial Branchiostoma floridae	116.0	NW_003101394.1	582879	586471
Branchiostoma floridae	XP_002591873.1 hypothetical protein BRAFLDRAFT 125520 Branchiostoma floridae	113.7	NW_003101397.1	401535	409231
Branchiostoma floridae	XP_002594152.1 hypothetical protein BRAFLDRAFT 73584 Branchiostoma floridae	38.2	NW_003101418.1	3536769	3542476	2374363
Branchiostoma floridae	XP_002594265.1 hypothetical protein BRAFLDRAFT 65119 Branchiostoma floridae	106.8	NW_003101418.1	5916839	5918084	305462
Branchiostoma floridae	XP_002594284.1 hypothetical protein BRAFLDRAFT 65139 Branchiostoma floridae	126.8	NW_003101418.1	6223546	6240992	110375
Branchiostoma floridae	XP_002594291.1 hypothetical protein BRAFLDRAFT 275582 Branchiostoma floridae	110.9	NW_003101418.1	6351367	6352945
Branchiostoma floridae	XP_002597064.1 hypothetical protein BRAFLDRAFT 201027 partial Branchiostoma floridae	117.2	NW_003101446.1	898252	898545
Branchiostoma floridae	XP_002597237.1 hypothetical protein BRAFLDRAFT 148243 partial Branchiostoma floridae	117.9	NW_003101447.1	3208594	3214045
Branchiostoma floridae	XP_002599263.1 hypothetical protein BRAFLDRAFT 187098 partial Branchiostoma floridae	135.9	NW_003101460.1	1726778	1727317
Branchiostoma floridae	XP_002601441.1 hypothetical protein BRAFLDRAFT 286839 partial Branchiostoma floridae	43.3	NW_003101479.1	54869	55339
Branchiostoma floridae	XP_002602031.1 hypothetical protein BRAFLDRAFT 82620 Branchiostoma floridae	119.2	NW_003101486.1	1129656	1136121
Branchiostoma floridae	XP_002602294.1 hypothetical protein BRAFLDRAFT 228090 partial Branchiostoma floridae	126.0	NW_003101489.1	24924	25244	8139
Branchiostoma floridae	XP_002602296.1 hypothetical protein BRAFLDRAFT 228103 partial Branchiostoma floridae	126.5	NW_003101489.1	33383	33721
Branchiostoma floridae	XP_002602547.1 hypothetical protein BRAFLDRAFT 266592 Branchiostoma floridae	129.9	NW_003101492.1	770432	771577	132708
Branchiostoma floridae	XP_002602560.1 hypothetical protein BRAFLDRAFT 116900 Branchiostoma floridae	125.2	NW_003101492.1	904285	905493
Branchiostoma floridae	XP_002604185.1 hypothetical protein BRAFLDRAFT 262808 partial Branchiostoma floridae	43.3	NW_003101507.1	3514090	3514560
Branchiostoma floridae	XP_002604922.1 hypothetical protein BRAFLDRAFT 187930 partial Branchiostoma floridae	105.1	NW_003101512.1	971653	975313
Branchiostoma floridae	XP_002605066.1 hypothetical protein BRAFLDRAFT 124138 Branchiostoma floridae	133.4	NW_003101513.1	1266564	1275691
Branchiostoma floridae	XP_002606556.1 hypothetical protein BRAFLDRAFT 247432 partial Branchiostoma floridae	111.2	NW_003101526.1	494534	495431
Branchiostoma floridae	XP_002607158.1 hypothetical protein BRAFLDRAFT 118651 Branchiostoma floridae	120.5	NW_003101529.1	3591958	3600423
Branchiostoma floridae	XP_002608285.1 hypothetical protein BRAFLDRAFT 87965 Branchiostoma floridae	132.3	NW_003101534.1	1964096	1965130	3067881
Branchiostoma floridae	XP_002608493.1 hypothetical protein BRAFLDRAFT 232011 partial Branchiostoma floridae	95.9	NW_003101534.1	5033011	5033447
Branchiostoma floridae	XP_002610230.1 hypothetical protein BRAFLDRAFT 286825 Branchiostoma floridae	129.5	NW_003101543.1	1532308	1533516
Branchiostoma floridae	XP_002612405.1 hypothetical protein BRAFLDRAFT 121963 Branchiostoma floridae	93.7	NW_003101557.1	1952104	1979694
Branchiostoma floridae	XP_002613158.1 hypothetical protein BRAFLDRAFT 120252 Branchiostoma floridae	122.7	NW_003101565.1	849439	863716	15489
Branchiostoma floridae	XP_002613160.1 hypothetical protein BRAFLDRAFT 57980 Branchiostoma floridae	123.4	NW_003101565.1	879205	881707
Branchiostoma floridae	XP_002613659.1 hypothetical protein BRAFLDRAFT 153381 partial Branchiostoma floridae	105.1	NW_003101567.1	125198	126548	31747
Branchiostoma floridae	XP_002613661.1 hypothetical protein BRAFLDRAFT 251612 partial Branchiostoma floridae	116.2	NW_003101567.1	158295	158618
Branchiostoma floridae	XP_002614110.1 hypothetical protein BRAFLDRAFT 245472 partial Branchiostoma floridae	126.5	NW_003101570.1	7703370	7703708	3583
Branchiostoma floridae	XP_002614112.1 hypothetical protein BRAFLDRAFT 130703 Branchiostoma floridae	122.2	NW_003101570.1	7707291	7708963	4239
Branchiostoma floridae	XP_002614113.1 hypothetical protein BRAFLDRAFT 245493 partial Branchiostoma floridae	126.5	NW_003101570.1	7713202	7713540
Caenorhabditis elegans	NP_491826.1 - Forkhead Uncharacterized protein CELE F26B1.7 - Caenorhabditis elegans	113.1	NC_003279.8	6323976	6320689	3843054
Caenorhabditis elegans	NP_492676.2 - Forkhead ForKHead transcription factor family - Caenorhabditis elegans	117.3	NC_003279.8	10163743	10165122	598532
Caenorhabditis elegans	NP_001300433.1 - Forkhead Forkhead box protein O - Caenorhabditis elegans	88.5	NC_003279.8	10763654	10775050
Caenorhabditis elegans	NP_494704.1 - Forkhead Protein lin-31 - Caenorhabditis elegans	114.7	NC_003280.10	3982654	3986467	393416
Caenorhabditis elegans	NP_494775.1 - Forkhead ForKHead transcription factor family - Caenorhabditis elegans	119.1	NC_003280.10	4379883	4383288	1806424
Caenorhabditis elegans	NP_001254106.1 - Forkhead ForKHead transcription factor family - Caenorhabditis elegans	99.0	NC_003280.10	6189712	6191374	5090621
Caenorhabditis elegans	NP_496411.1 - Forkhead Uncharacterized protein CELE C47G2.2 - Caenorhabditis elegans	121.6	NC_003280.10	11281995	11283670
Caenorhabditis elegans	NP_498003.2 - Forkhead Putative forkhead-related transcription factor fkh-5 - Caenorhabditis elegans	52.3	NC_003281.10	4844662	4846546
Caenorhabditis elegans	NP_001023406.1 - Forkhead Patterned Expression Site - Caenorhabditis elegans	99.8	NC_003282.8	5002752	5004489	78
Caenorhabditis elegans	NP_001263750.1 - Forkhead Patterned Expression Site - Caenorhabditis elegans	100.3	NC_003282.8	5004567	5005347	600883
Caenorhabditis elegans	NP_001293724.1 - Forkhead ForKHead transcription factor family - Caenorhabditis elegans	102.7	NC_003282.8	5606230	5609523
Caenorhabditis elegans	NP_001041093.1 - Forkhead Uncharacterized protein CELE C34B4.2 - Caenorhabditis elegans	28.6	NC_003283.11	13086745	13089766	7667147
Caenorhabditis elegans	NP_001041116.1 - Forkhead Defective pharyngeal development protein 4 - Caenorhabditis elegans	124.6	NC_003283.11	20756913	20759680
Caenorhabditis elegans	NP_508644.1 - Forkhead ForKHead transcription factor family - Caenorhabditis elegans	124.8	NC_003284.9	3740571	3742254	75697
Caenorhabditis elegans	NP_001024761.1 - Forkhead ForKHead transcription factor family - Caenorhabditis elegans	90.7	NC_003284.9	3817951	3820570	9601362
Caenorhabditis elegans	NP_001294823.1 - Forkhead ForKHead transcription factor family - Caenorhabditis elegans	57.8	NC_003284.9	13421932	13423427	3896
Caenorhabditis elegans	NP_510238.2 - Forkhead ForKHead transcription factor family - Caenorhabditis elegans	55.9	NC_003284.9	13427323	13428842	2628989
Caenorhabditis elegans	NP_510626.1 - Forkhead Uncharacterized protein CELE T27A8.2 - Caenorhabditis elegans	22.5	NC_003284.9	16057831	16058934
Capsaspora owczarzaki	XP_004365808.1 hypothetical protein CAOG 00937 - Capsaspora owczarzaki ATCC 30864	120.6	NW_011887292.1	3000938	3004241
Capsaspora owczarzaki	XP_004364634.2 hypothetical protein CAOG 01766 - Capsaspora owczarzaki ATCC 30864	111.6	NW_011887293.1	1892993	1897279
Capsaspora owczarzaki	XP_004346423.1 forkhead box S1 - Capsaspora owczarzaki ATCC 30864	119.9	NW_011887300.1	1207189	1209709
Capsaspora owczarzaki	XP_004343293.2 hypothetical protein CAOG 07434 - Capsaspora owczarzaki ATCC 30864	96.5	NW_011887306.1	829999	832581
Catajapyx aquilonaris	CAQU005661-PA	64.7	scaffold10334_cov100	13094	14934
Catajapyx aquilonaris	CAQU000462-PA	131.5	scaffold11151_cov118	75054	79079
Catajapyx aquilonaris	CAQU000451-PA	47.8	scaffold1150_cov106	39612	47172
Catajapyx aquilonaris	CAQU006929-PA	88.5	scaffold12626_cov101	16159	25683
Catajapyx aquilonaris	CAQU008488-PA	134.7	scaffold13603_cov107	14318	15973
Catajapyx aquilonaris	CAQU004625-PA	127.0	scaffold16866_cov105	41199	42395
Catajapyx aquilonaris	CAQU003849-PA	112.8	scaffold17377_cov105	46696	47937
Catajapyx aquilonaris	CAQU007586-PA	27.7	scaffold2477_cov90	19406	22977
Catajapyx aquilonaris	CAQU009005-PA	128.8	scaffold28173_cov107	12309	13741
Catajapyx aquilonaris	CAQU004983-PA	132.4	scaffold3131_cov108	1591	2811
Catajapyx aquilonaris	CAQU008087-PA	48.8	scaffold3383_cov106	6771	7248
Catajapyx aquilonaris	CAQU001022-PA	120.3	scaffold4001_cov111	81744	83214
Catajapyx aquilonaris	CAQU005073-PA	125.1	scaffold5774_cov94	45103	46725
Catajapyx aquilonaris	CAQU003506-PA	119.5	scaffold944_cov107	62711	63643
Centruroides sculpturatus	XP_023231409.1 forkhead box protein J1-B-like - Centruroides sculpturatus	115.2	NW_019384334.1	152797	166658
Centruroides sculpturatus	XP_023241811.1 forkhead box protein D3 - Centruroides sculpturatus	130.4	NW_019384357.1	893259	893864
Centruroides sculpturatus	XP_023211382.1 forkhead box protein Q1-like - Centruroides sculpturatus	107.8	NW_019384370.1	543063	543614	2933
Centruroides sculpturatus	XP_023211608.1 forkhead box protein F1-like - Centruroides sculpturatus	124.6	NW_019384370.1	546547	552905	20038
Centruroides sculpturatus	XP_023211596.1 forkhead box protein C2-like - Centruroides sculpturatus	133.0	NW_019384370.1	572943	574235	23630
Centruroides sculpturatus	XP_023211626.1 forkhead box protein C1-B-like - Centruroides sculpturatus	131.5	NW_019384370.1	597865	598689
Centruroides sculpturatus	XP_023215734.1 forkhead box protein J3-like isoform X1 - Centruroides sculpturatus	124.1	NW_019384396.1	1197931	1292773
Centruroides sculpturatus	XP_023216049.1 forkhead box protein B1-like - Centruroides sculpturatus	121.6	NW_019384403.1	696205	697179
Centruroides sculpturatus	XP_023216972.1 forkhead box protein O-like - Centruroides sculpturatus	93.7	NW_019384423.1	577229	604492
Centruroides sculpturatus	XP_023219634.1 forkhead box protein D3-like - Centruroides sculpturatus	127.9	NW_019384488.1	287272	288231
Centruroides sculpturatus	XP_023224588.1 forkhead box protein E4-like - Centruroides sculpturatus	125.6	NW_019384625.1	499497	500360	58
Centruroides sculpturatus	XP_023224597.1 forkhead box protein I2-B-like - Centruroides sculpturatus	114.4	NW_019384625.1	500418	502139	6029
Centruroides sculpturatus	XP_023224576.1 forkhead box protein E4-like isoform X4 - Centruroides sculpturatus	125.6	NW_019384625.1	508168	509031
Centruroides sculpturatus	XP_023225081.1 uncharacterized protein LOC111626038 - Centruroides sculpturatus	45.9	NW_019384642.1	29396	38524
Centruroides sculpturatus	XP_023227893.1 uncharacterized protein LOC111628355 - Centruroides sculpturatus	108.2	NW_019384740.1	115981	143242	7990
Centruroides sculpturatus	XP_023227889.1 uncharacterized protein LOC111628351 - Centruroides sculpturatus	53.4	NW_019384740.1	151232	154502
Centruroides sculpturatus	XP_023228853.1 silk gland factor 1-like - Centruroides sculpturatus	124.8	NW_019384782.1	301299	302675
Centruroides sculpturatus	XP_023233165.1 forkhead box protein O-like - Centruroides sculpturatus	89.1	NW_019384983.1	1253050	1259825
Centruroides sculpturatus	XP_023234530.1 forkhead box protein J3-like isoform X1 - Centruroides sculpturatus	79.2	NW_019385059.1	378666	384773
Centruroides sculpturatus	XP_023234551.1 silk gland factor 1-like - Centruroides sculpturatus	127.9	NW_019385060.1	14642	15691
Centruroides sculpturatus	XP_023236610.1 forkhead box protein K2-like - Centruroides sculpturatus	47.3	NW_019385176.1	265736	357257
Centruroides sculpturatus	XP_023236623.1 fork head domain transcription factor slp1-like - Centruroides sculpturatus	129.5	NW_019385177.1	99792	100985
Centruroides sculpturatus	XP_023236996.1 forkhead box protein E3-like - Centruroides sculpturatus	114.5	NW_019385200.1	236756	237916
Centruroides sculpturatus	XP_023241045.1 forkhead box C1-A-like - Centruroides sculpturatus	134.9	NW_019385482.1	29149	30480	5583
Centruroides sculpturatus	XP_023241029.1 forkhead box C1-A-like - Centruroides sculpturatus	134.9	NW_019385482.1	36063	37394	43130
Centruroides sculpturatus	XP_023241034.1 forkhead box protein C2-like - Centruroides sculpturatus	134.2	NW_019385482.1	80524	81426
Centruroides sculpturatus	XP_023241921.1 forkhead box protein P1-like - Centruroides sculpturatus	50.2	NW_019385563.1	114386	165921
Centruroides sculpturatus	XP_023242516.1 forkhead box protein N3-like - Centruroides sculpturatus	112.5	NW_019385625.1	190492	193993
Centruroides sculpturatus	XP_023209455.1 forkhead box protein G1-like - Centruroides sculpturatus	131.0	NW_019385899.1	23818	24726
Centruroides sculpturatus	XP_023210657.1 forkhead box protein P2-like partial - Centruroides sculpturatus	27.0	NW_019386091.1	132672	140803
Centruroides sculpturatus	XP_023211987.1 forkhead box protein F1-like - Centruroides sculpturatus	126.9	NW_019386405.1	24656	39050
Centruroides sculpturatus	XP_023213528.1 forkhead box protein F1-like - Centruroides sculpturatus	127.1	NW_019387292.1	2216	3373	3208
Centruroides sculpturatus	XP_023213530.1 forkhead box protein F1-like - Centruroides sculpturatus	127.1	NW_019387292.1	6581	7738	2652
Centruroides sculpturatus	XP_023213529.1 forkhead box protein F1-like - Centruroides sculpturatus	127.1	NW_019387292.1	10390	11547
Ciona intestinalis	NP_001027769.1 FoxL protein Ciona intestinalis	127.9	NC_020166.2	7450576	7451739
Ciona intestinalis	NP_001071710.1 transcription factor protein Ciona intestinalis	126.3	NC_020168.2	3590054	3597408
Ciona intestinalis	NP_001027695.1 FoxB protein Ciona intestinalis	120.1	NC_020169.2	4655506	4656972	345869
Ciona intestinalis	NP_001071993.1 transcription factor protein Ciona intestinalis	98.3	NC_020169.2	5002841	5007721
Ciona intestinalis	NP_001027947.1 foxE protein Ciona intestinalis	126.4	NC_020170.2	276545	280788	1954360
Ciona intestinalis	NP_001071789.1 transcription factor protein Ciona intestinalis	100.1	NC_020170.2	2235148	2244849
Ciona intestinalis	NP_001071939.1 transcription factor protein Ciona intestinalis	98.6	NC_020172.2	1439285	1460913
Ciona intestinalis	NP_001071709.1 transcription factor protein Ciona intestinalis	124.5	NC_020173.2	2622985	2625184	5903
Ciona intestinalis	XP_009859457.3 forkhead box protein D4-like Ciona intestinalis	124.7	NC_020173.2	2631087	2632888	244158
Ciona intestinalis	XP_002124993.3 fork head domain transcription factor slp2 Ciona intestinalis	126.0	NC_020173.2	2877046	2880888	1104881
Ciona intestinalis	NP_001071713.1 transcription factor protein Ciona intestinalis	131.1	NC_020173.2	3985769	3991369	13118
Ciona intestinalis	NP_001071712.1 transcription factor protein Ciona intestinalis	126.3	NC_020173.2	4004487	4008772	2375
Ciona intestinalis	NP_001071711.1 transcription factor protein Ciona intestinalis	121.6	NC_020173.2	4011147	4013759
Ciona intestinalis	NP_001071992.1 transcription factor protein Ciona intestinalis	88.7	NC_020174.2	3569401	3572259
Ciona intestinalis	XP_009860051.1 forkhead box protein J3-like Ciona intestinalis	113.8	NC_020175.2	3363734	3365906
Ciona intestinalis	XP_026692404.1 forkhead box protein A1-A Ciona intestinalis	120.2	NC_020176.2	1117490	1119302	3276820
Ciona intestinalis	NP_001071991.1 transcription factor protein Ciona intestinalis	125.3	NC_020176.2	4396122	4404710
Ciona intestinalis	NP_001071715.1 transcription factor protein Ciona intestinalis	130.8	NC_020177.2	204197	211219	4741505
Ciona intestinalis	NP_001071790.1 transcription factor protein Ciona intestinalis	102.7	NC_020177.2	4952724	4953359
Ciona intestinalis	NP_001071787.1 transcription factor protein Ciona intestinalis	64.2	NC_020179.2	3483078	3478892
Ciona intestinalis	XP_009861074.1 transcription factor protein isoform X2 Ciona intestinalis	120.5	NW_004190359.2	91349	98791
Ciona intestinalis	NP_001071716.1 transcription factor protein Ciona intestinalis	104.5	NW_004190371.2	157731	164672
Ciona intestinalis	NP_001071788.1 transcription factor protein Ciona intestinalis	69.7	NW_004190394.2	13400	15853
Ciona intestinalis	XP_004227156.2 forkhead box protein N4-like partial Ciona intestinalis	88.2	NW_004190423.2	9	2398	286854
Ciona intestinalis	NP_001071717.1 transcription factor protein Ciona intestinalis	86.2	NW_004190423.2	289252	307172
Ciona intestinalis	XP_009861630.2 uncharacterized protein LOC100179778 isoform X1 Ciona intestinalis	90.4	NW_004190443.2	35686	38756
Ciona intestinalis	NP_001071718.1 transcription factor protein Ciona intestinalis	110.9	NW_004190449.2	141851	144906
Ciona intestinalis	NP_001071708.1 transcription factor protein Ciona intestinalis	135.2	NW_004190463.2	98198	105208
Ctenocephalides felis	XP_026462467.1 uncharacterized protein LOC113364192 - Ctenocephalides felis	108.3	NW_020536542.1	5608	13764
Ctenocephalides felis	XP_026475348.1 uncharacterized protein LOC113379894 - Ctenocephalides felis	112.9	NW_020536999.1	19003361	19005244
Ctenocephalides felis	XP_026463975.1 fork head domain transcription factor slp2-like - Ctenocephalides felis	130.5	NW_020537324.1	4779735	4780847	38287
Ctenocephalides felis	XP_026464196.1 fork head domain transcription factor slp2-like - Ctenocephalides felis	130.5	NW_020537324.1	4819134	4820246	58296
Ctenocephalides felis	XP_026464198.1 fork head domain transcription factor slp2-like - Ctenocephalides felis	130.5	NW_020537324.1	4878542	4879654	38547806
Ctenocephalides felis	XP_026464673.1 fork head domain-containing protein FD4-like - Ctenocephalides felis	117.3	NW_020537324.1	43427460	43428185	10081779
Ctenocephalides felis	XP_026464772.1 forkhead box protein E3 - Ctenocephalides felis	113.3	NW_020537324.1	53509964	53511046
Ctenocephalides felis	XP_026465949.1 forkhead box protein F2-like - Ctenocephalides felis	127.9	NW_020537480.1	6211	7077
Ctenocephalides felis	XP_026468402.1 forkhead box protein J1-B-like - Ctenocephalides felis	107.9	NW_020537758.1	26379220	26383893	9119
Ctenocephalides felis	XP_026469657.1 forkhead box protein J1.2-like - Ctenocephalides felis	108.0	NW_020537758.1	26393012	26395445	20978319
Ctenocephalides felis	XP_026468824.1 protein fork head-like - Ctenocephalides felis	122.6	NW_020537758.1	47373764	47375041	29964
Ctenocephalides felis	XP_026469291.1 protein fork head-like - Ctenocephalides felis	122.6	NW_020537758.1	47405005	47406282
Ctenocephalides felis	XP_026472326.1 forkhead box protein K1 - Ctenocephalides felis	135.0	NW_020538040.1	33619496	33642677	97722035
Ctenocephalides felis	XP_026472380.1 forkhead box protein P1 - Ctenocephalides felis	94.4	NW_020538040.1	131364712	131445776	1265469
Ctenocephalides felis	XP_026473980.1 uncharacterized protein LOC113377774 - Ctenocephalides felis	108.3	NW_020538040.1	132711245	132717587
Ctenocephalides felis	XP_026475391.1 putative uncharacterized protein DDB G0279653 partial - Ctenocephalides felis	109.1	NW_020538117.1	6392	14268
Ctenocephalides felis	XP_026475399.1 forkhead box protein F2-like partial - Ctenocephalides felis	127.9	NW_020538125.1	10816	11671
Ctenocephalides felis	XP_026476008.1 LOW QUALITY PROTEIN fork head domain-containing protein FD4-like - Ctenocephalides felis	118.5	NW_020538906.1	15113	15618
Ctenocephalides felis	XP_026477093.1 forkhead box protein D3-like - Ctenocephalides felis	127.9	NW_020539724.1	2359159	2363061	966004
Ctenocephalides felis	XP_026477050.1 forkhead box protein O - Ctenocephalides felis	44.7	NW_020539724.1	3329065	3464044	93362
Ctenocephalides felis	XP_026477058.1 forkhead box protein O-like - Ctenocephalides felis	47.9	NW_020539724.1	3557406	3573764
Ctenocephalides felis	XP_026479508.1 putative uncharacterized protein DDB G0279653 - Ctenocephalides felis	109.3	NW_020539725.1	29842189	29845268	26137
Ctenocephalides felis	XP_026478701.1 homeobox protein 2-like isoform X3 - Ctenocephalides felis	108.8	NW_020539725.1	29871405	29881314	10984977
Ctenocephalides felis	XP_026479643.1 forkhead box protein F2-like - Ctenocephalides felis	127.9	NW_020539725.1	40866291	40867157	75676
Ctenocephalides felis	XP_026479644.1 forkhead box protein F1-like - Ctenocephalides felis	126.7	NW_020539725.1	40942833	40963168	80231
Ctenocephalides felis	XP_026479648.1 forkhead box protein F1-like - Ctenocephalides felis	127.4	NW_020539725.1	41043399	41058765	127561
Ctenocephalides felis	XP_026479650.1 fork head domain-containing protein crocodile-like - Ctenocephalides felis	134.5	NW_020539725.1	41186326	41186730	30708
Ctenocephalides felis	XP_026479652.1 LOW QUALITY PROTEIN fork head domain-containing protein crocodile-like - Ctenocephalides felis	130.4	NW_020539725.1	41217438	41218354	12274
Ctenocephalides felis	XP_026479653.1 fork head domain-containing protein crocodile-like - Ctenocephalides felis	132.7	NW_020539725.1	41230628	41231281	20806
Ctenocephalides felis	XP_026479655.1 fork head domain-containing protein crocodile-like - Ctenocephalides felis	131.7	NW_020539725.1	41252087	41253004	36733
Ctenocephalides felis	XP_026479656.1 fork head domain-containing protein crocodile-like - Ctenocephalides felis	131.7	NW_020539725.1	41289737	41290654
Danio rerio	XP_005159967.1 forkhead box protein E1 Danio rerio	127.6	NC_007112.7	26701866	26702930
Danio rerio	NP_571803.1 forkhead box C1-A Danio rerio	135.3	NC_007113.7	687365	688795	24975
Danio rerio	NP_001077284.1 forkhead box protein F2 Danio rerio	121.3	NC_007113.7	713770	716095	5128
Danio rerio	NP_001230273.1 forkhead box Q1a Danio rerio	110.1	NC_007113.7	721223	722161	57534324
Danio rerio	NP_001304690.1 forkhead box L2b Danio rerio	131.1	NC_007113.7	58256485	58257342
Danio rerio	XP_001922856.1 forkhead box protein K2 Danio rerio	131.7	NC_007114.7	11781222	11828044	14280277
Danio rerio	NP_001082957.1 uncharacterized protein LOC100037333 Danio rerio	125.4	NC_007114.7	26108321	26109247	14823252
Danio rerio	NP_956196.1 forkhead box protein K1 Danio rerio	133.1	NC_007114.7	40932499	40902712	19819186
Danio rerio	NP_001070174.2 forkhead box protein J1-A Danio rerio	119.3	NC_007114.7	60721898	60731091
Danio rerio	XP_021330648.1 forkhead box protein M1 isoform X1 Danio rerio	104.3	NC_007115.7	5809313	5828779	594643
Danio rerio	NP_001025253.1 forkhead box protein P2 Danio rerio	97.0	NC_007115.7	6423422	6497054
Danio rerio	XP_009299558.1 forkhead box protein N4 isoform X3 Danio rerio	112.9	NC_007116.7	19386199	19393293	15604710
Danio rerio	NP_998078.2 forkhead box protein D1 Danio rerio	128.5	NC_007116.7	34998003	34999034	23680083
Danio rerio	NP_001096594.1 forkhead box protein R1 Danio rerio	83.8	NC_007116.7	58679117	58684248
Danio rerio	NP_571365.2 forkhead box protein D3 Danio rerio	128.6	NC_007117.7	32092484	32093599	11517219
Danio rerio	XP_009300836.1 forkhead box protein P1-B isoform X4 Danio rerio	98.7	NC_007117.7	43610818	43755771
Danio rerio	NP_001073150.2 forkhead box protein E3 Danio rerio	130.0	NC_007119.7	19668784	19670052	4737
Danio rerio	NP_571346.2 forkhead box protein D2 Danio rerio	128.8	NC_007119.7	19674789	19675898	3772143
Danio rerio	XP_021334102.1 forkhead box protein P3 Danio rerio	88.5	NC_007119.7	23448041	23453996	2262709
Danio rerio	NP_001316496.1 forkhead box P3a Danio rerio	97.5	NC_007119.7	25716705	25724506	4728452
Danio rerio	NP_571345.1 forkhead box protein D4 Danio rerio	125.2	NC_007119.7	30452958	30453923	8051460
Danio rerio	XP_005162532.1 forkhead box protein B2 Danio rerio	117.3	NC_007119.7	38505383	38506339
Danio rerio	NP_001076326.1 forkhead box protein O1-B Danio rerio	91.5	NC_007121.7	31809258	31861374
Danio rerio	NP_001186420.1 forkhead box protein P4 Danio rerio	96.6	NC_007122.7	21962667	22089438	4144506
Danio rerio	XP_001922273.1 forkhead box protein J3 isoform X1 Danio rerio	124.7	NC_007122.7	26233944	26311723	16802473
Danio rerio	NP_998079.2 forkhead box G1b Danio rerio	129.5	NC_007122.7	43114196	43115221
Danio rerio	NP_001184186.1 forkhead box protein K2 Danio rerio	129.5	NC_007123.7	33590	42107	13683945
Danio rerio	NP_571577.1 forkhead box protein H1 Danio rerio	97.0	NC_007123.7	13726052	13729011	4629177
Danio rerio	NP_001182055.1 forkhead box L1-like Danio rerio	123.1	NC_007123.7	18358188	18362152	1787569
Danio rerio	NP_001008648.1 forkhead box protein J1-B Danio rerio	121.7	NC_007123.7	20149721	20156309	4641968
Danio rerio	NP_001017555.2 forkhead box protein N2 Danio rerio	109.9	NC_007123.7	24798277	24832082	18831270
Danio rerio	NP_859424.1 forkhead box protein I2 Danio rerio	132.1	NC_007123.7	43663352	43664617
Danio rerio	NP_001116096.1 uncharacterized protein LOC100142648 Danio rerio	128.5	NC_007124.7	255147	256097	13322533
Danio rerio	NP_944598.2 forkhead box protein I3 Danio rerio	132.1	NC_007124.7	13578630	13581021	34951841
Danio rerio	XP_002667360.5 forkhead box protein N2-like Danio rerio	109.6	NC_007124.7	48532862	48551679
Danio rerio	XP_001923743.3 forkhead box protein N2 Danio rerio	105.3	NC_007125.7	30765035	30770867	139247
Danio rerio	XP_009289443.1 forkhead box protein O4 Danio rerio	89.3	NC_007125.7	30910114	30913468	3602018
Danio rerio	NP_944600.1 forkhead box protein I1 Danio rerio	128.6	NC_007125.7	34515486	34515098
Danio rerio	NP_001070725.2 forkhead box protein O1-A Danio rerio	90.7	NC_007126.7	3284684	3372979	3684255
Danio rerio	NP_001038717.1 forkhead box protein L2 Danio rerio	131.2	NC_007126.7	7057234	7058154	21072403
Danio rerio	NP_997738.1 forkhead box protein N1 Danio rerio	107.0	NC_007126.7	28130557	28148168
Danio rerio	XP_690041.2 forkhead box protein O6 Danio rerio	87.0	NC_007127.7	7315648	7362424	5396070
Danio rerio	XP_686801.4 forkhead box protein J2-like Danio rerio	113.8	NC_007127.7	12758494	12784356
Danio rerio	NP_001009988.1 forkhead box O3A Danio rerio	92.6	NC_007128.7	6793576	6807643	3510565
Danio rerio	NP_571359.2 hepatocyte nuclear factor 3-alpha Danio rerio	127.4	NC_007128.7	10318208	10320462	6301925
Danio rerio	NP_001038728.2 forkhead box protein N3 Danio rerio	115.8	NC_007128.7	16622387	16733783	12384114
Danio rerio	NP_571142.1 forkhead box protein G1 Danio rerio	129.3	NC_007128.7	29117897	29119159	13447142
Danio rerio	NP_571024.1 forkhead box protein A2 Danio rerio	126.4	NC_007128.7	42566301	42568259
Danio rerio	NP_957278.1 forkhead box protein L1 Danio rerio	132.5	NC_007129.7	17484248	17485330	13362147
Danio rerio	NP_001073655.1 forkhead box protein F1 Danio rerio	129.1	NC_007129.7	30847477	30850365	10050203
Danio rerio	NP_001038680.1 forkhead box G1c Danio rerio	126.4	NC_007129.7	40900568	40901707	5449978
Danio rerio	NP_571374.1 hepatocyte nuclear factor 3-gamma Danio rerio	125.4	NC_007129.7	46351685	46353943
Danio rerio	NP_001128604.2 uncharacterized protein LOC566899 Danio rerio	84.8	NC_007130.7	15571518	15619500	19374960
Danio rerio	NP_001038405.1 uncharacterized protein LOC560783 Danio rerio	50.3	NC_007130.7	34994460	34995417	2799
Danio rerio	NP_001038244.1 uncharacterized protein LOC554876 Danio rerio	48.3	NC_007130.7	34998216	34999287
Danio rerio	NP_001116217.1 checkpoint suppressor 1 Danio rerio	112.7	NC_007131.7	16478162	16498991	10185107
Danio rerio	NP_998072.1 forkhead box protein Q1 Danio rerio	110.9	NC_007131.7	26684098	26684949	5312
Danio rerio	XP_003200754.1 forkhead box protein F2 Danio rerio	127.2	NC_007131.7	26690261	26692432	10219
Danio rerio	NP_571804.1 forkhead box C1-B Danio rerio	133.9	NC_007131.7	26702651	26703952	5585943
Danio rerio	NP_571160.1 forkhead box protein O3 Danio rerio	88.9	NC_007131.7	32289895	32331172
Danio rerio	NP_944599.2 forkhead box I3a Danio rerio	127.0	NC_007132.7	30351338	30352503
Danio rerio	NP_001098411.1 forkhead box Q2 Danio rerio	114.0	NC_007133.7	20427275	20429257
Danio rerio	XP_005162017.1 forkhead box P1a isoform X4 Danio rerio	100.0	NC_007134.7	10639031	10672154	19151154
Danio rerio	NP_001122282.1 uncharacterized protein LOC100004081 Danio rerio	129.9	NC_007134.7	29823308	29824090
Danio rerio	NP_571360.1 forkhead box protein B1 Danio rerio	120.2	NC_007136.7	34155046	34155939
Danio rerio	NP_571358.2 forkhead box B1b Danio rerio	120.2	NW_018394694.1	331405	332295
Danio rerio	NP_571357.2 forkhead box A sequence Danio rerio	126.3	NW_018394918.1	146043	149534
Daphnia magna	KZS21281.1 Forkhead box Q1-like protein - Daphnia magna	126.6	LRGB01000024.1	21725	23491	27434
Daphnia magna	KZS21282.1 Hepatocyte nuclear factor 3-beta-like protein - Daphnia magna	128.6	LRGB01000024.1	50925	53663
Daphnia magna	KZS20843.1 Forkhead box protein K2 - Daphnia magna	126.6	LRGB01000106.1	22164	26513
Daphnia magna	KZS16354.1 putative Forkhead domain 102C - Daphnia magna	108.2	LRGB01000725.1	673609	675597
Daphnia magna	KZS16202.1 Forkhead box sub-group 0-like protein - Daphnia magna	32.1	LRGB01000745.1	177055	183737
Daphnia magna	KZS14810.1 putative Forkhead box protein J1 - Daphnia magna	104.3	LRGB01000944.1	1940979	1942763
Daphnia magna	KZS13549.1 putative Forkhead box protein O partial - Daphnia magna	49.0	LRGB01001084.1	1197	1658
Daphnia magna	KZS12177.1 Uncharacterized protein APZ42 022976 - Daphnia magna	104.8	LRGB01001363.1	229828	231537
Daphnia magna	KZS11084.1 putative Forkhead box protein P4 - Daphnia magna	96.0	LRGB01001581.1	307931	323029	2017068
Daphnia magna	KZS11476.1 Uncharacterized protein APZ42 024280 - Daphnia magna	25.1	LRGB01001581.1	2340097	2340608
Daphnia magna	KZS10960.1 putative Fork head domain-containing protein FD4 - Daphnia magna	114.9	LRGB01001654.1	191149	192969
Daphnia magna	KZS10889.1 putative Forkhead box protein J1 - Daphnia magna	116.5	LRGB01001663.1	257213	259712
Daphnia magna	KZS10225.1 putative Fork head transcription factor - Daphnia magna	124.2	LRGB01001867.1	14074	16905
Daphnia magna	KZS06080.1 Forkhead box J3-like protein - Daphnia magna	133.4	LRGB01002849.1	456907	459063	202632
Daphnia magna	KZS06120.1 Forkhead box D3-like protein - Daphnia magna	124.0	LRGB01002849.1	661695	663719
Daphnia magna	KZS05005.1 Forkhead box J3-like protein - Daphnia magna	127.2	LRGB01003024.1	496862	498406
Daphnia magna	KZS04036.1 Forkhead box N3-like protein - Daphnia magna	85.9	LRGB01003146.1	246331	249987
Dendronephthya gigantea	XP_028412807.1 forkhead box protein O1-like - Dendronephthya gigantea	87.5	NW_021163012.1	535140	536854
Dendronephthya gigantea	XP_028417732.1 forkhead box protein N3-like - Dendronephthya gigantea	113.9	NW_021163013.1	3338099	3343991
Dendronephthya gigantea	XP_028391930.1 forkhead box C1-B-like - Dendronephthya gigantea	134.0	NW_021163016.1	3949105	3950493	10251
Dendronephthya gigantea	XP_028392072.1 forkhead box protein C2-like - Dendronephthya gigantea	128.3	NW_021163016.1	3960744	3962111	20767
Dendronephthya gigantea	XP_028391707.1 forkhead box protein Q1-like - Dendronephthya gigantea	100.1	NW_021163016.1	3982878	3986915
Dendronephthya gigantea	XP_028393384.1 forkhead box protein A2-like - Dendronephthya gigantea	129.0	NW_021163019.1	3394464	3395282
Dendronephthya gigantea	XP_028394007.1 forkhead box protein L2-like - Dendronephthya gigantea	132.5	NW_021163020.1	327432	328229	459071
Dendronephthya gigantea	XP_028393917.1 forkhead box protein J2-like - Dendronephthya gigantea	121.2	NW_021163020.1	787300	790476
Dendronephthya gigantea	XP_028395534.1 forkhead box protein J1-B-like - Dendronephthya gigantea	120.9	NW_021163023.1	579749	586070	1681453
Dendronephthya gigantea	XP_028395195.1 forkhead box C1-A-like - Dendronephthya gigantea	129.7	NW_021163023.1	2267523	2268518
Dendronephthya gigantea	XP_028395997.1 forkhead box protein G1-like - Dendronephthya gigantea	127.1	NW_021163025.1	1309573	1311704	576791
Dendronephthya gigantea	XP_028395953.1 protein fork head-like - Dendronephthya gigantea	55.1	NW_021163025.1	1888495	1889571
Dendronephthya gigantea	XP_028398262.1 forkhead box protein P1-like - Dendronephthya gigantea	99.4	NW_021163031.1	2167455	2174205	163567
Dendronephthya gigantea	XP_028398154.1 forkhead box protein D5-C-like - Dendronephthya gigantea	94.5	NW_021163031.1	2337772	2338683
Dendronephthya gigantea	XP_028399083.1 forkhead box protein D2-like - Dendronephthya gigantea	99.5	NW_021163033.1	1362724	1363659
Dendronephthya gigantea	XP_028402895.1 forkhead box protein N3-like - Dendronephthya gigantea	115.1	NW_021163045.1	1324387	1326731	339386
Dendronephthya gigantea	XP_028402992.1 forkhead box protein L2-like - Dendronephthya gigantea	82.5	NW_021163045.1	1666117	1667088
Dendronephthya gigantea	XP_028404667.1 forkhead box protein D3-A-like - Dendronephthya gigantea	129.6	NW_021163053.1	829330	830217
Dendronephthya gigantea	XP_028406613.1 forkhead box protein K2-like isoform X1 - Dendronephthya gigantea	130.9	NW_021163063.1	1217049	1221205
Dendronephthya gigantea	XP_028407048.1 forkhead box protein A2-like - Dendronephthya gigantea	132.0	NW_021163066.1	442971	443813	228040
Dendronephthya gigantea	XP_028406841.1 fork head domain-containing protein FD5-like - Dendronephthya gigantea	113.3	NW_021163066.1	671853	672824	15932
Dendronephthya gigantea	XP_028406842.1 forkhead box protein D2-like - Dendronephthya gigantea	114.7	NW_021163066.1	688756	689541	11033
Dendronephthya gigantea	XP_028406840.1 forkhead box protein C2-like - Dendronephthya gigantea	113.1	NW_021163066.1	700574	701575
Dendronephthya gigantea	XP_028408575.1 forkhead box protein R2-like - Dendronephthya gigantea	106.0	NW_021163078.1	138753	144180
Dendronephthya gigantea	XP_028418334.1 forkhead box protein A2-like - Dendronephthya gigantea	124.6	NW_021163511.1	6877	7695
Dictyostelium discoideum	XP_647304.1 hypothetical protein DDB_G0267780 Dictyostelium discoideum	15.3	NC_007087.3	836942	840235	105571
Dictyostelium discoideum	XP_647344.1 hypothetical protein DDB_G0268528 Dictyostelium discoideum	17.0	NC_007087.3	945806	947605	663478
Dictyostelium discoideum	XP_647617.1 hypothetical protein DDB_G0268580 Dictyostelium discoideum	15.5	NC_007087.3	1611083	1614376	666771
Dictyostelium discoideum	XP_645826.1 hypothetical protein DDB_G0270458 Dictyostelium discoideum	15.3	NC_007087.3	2404459	2407381	11789
Dictyostelium discoideum	XP_645832.1 hypothetical protein DDB_G0269264 Dictyostelium discoideum	17.4	NC_007087.3	2419170	2419985	1219069
Dictyostelium discoideum	XP_646303.1 hypothetical protein DDB_G0270648 Dictyostelium discoideum	17.4	NC_007087.3	3639054	3640202	1220217
Dictyostelium discoideum	XP_646428.1 hypothetical protein DDB_G0269956 Dictyostelium discoideum	18.0	NC_007087.3	3927053	3927940	229980
Dictyostelium discoideum	XP_646516.1 hypothetical protein DDB_G0271026 Dictyostelium discoideum	18.1	NC_007087.3	4157920	4158806
Dictyostelium discoideum	XP_643287.1 hypothetical protein DDB_G0276211 Dictyostelium discoideum	17.9	NC_007088.5	6363456	6364367
Dictyostelium discoideum	XP_641543.1 hypothetical protein DDB_G0279771 Dictyostelium discoideum	19.0	NC_007089.4	2537528	2538343	1987748
Dictyostelium discoideum	XP_640688.2 hypothetical protein DDB_G0281455 Dictyostelium discoideum	15.3	NC_007089.4	4526091	4529384	1414642
Dictyostelium discoideum	XP_640128.2 hypothetical protein DDB_G0282787 Dictyostelium discoideum	16.8	NC_007089.4	5938746	5940733
Dictyostelium discoideum	XP_640012.1 hypothetical protein DDB_G0285089 Dictyostelium discoideum	15.5	NC_007090.3	2841636	2844830
Dictyostelium discoideum	XP_636389.1 hypothetical protein DDB_G0289107 Dictyostelium discoideum	18.2	NC_007091.3	2322480	2324270
Dictyostelium discoideum	XP_629269.1 hypothetical protein DDB_G0293160, partial Dictyostelium discoideum	17.5	NC_007092.3	2340864	2341652	441318
Dictyostelium discoideum	XP_629177.1 hypothetical protein DDB_G0293350 Dictyostelium discoideum	15.3	NC_007092.3	2778739	2782182	544675
Dictyostelium discoideum	XP_628946.1 hypothetical protein DDB_G0293818, partial Dictyostelium discoideum	15.3	NC_007092.3	3326857	3330174
Drosophila melanogaster	NP_726538.1 uncharacterized protein Dmel CG32006 - Drosophila melanogaster	77.5	NC_004353.4	151751	153268	683941
Drosophila melanogaster	NP_651951.1 forkhead domain 102C - Drosophila melanogaster	110.0	NC_004353.4	837209	839008
Drosophila melanogaster	NP_726887.1 circadianly regulated gene - Drosophila melanogaster	24.3	NC_004354.4	3795092	3796867	5690
Drosophila melanogaster	NP_726889.3 forkhead domain 3F isoform C - Drosophila melanogaster	83.2	NC_004354.4	3802557	3810509	3875406
Drosophila melanogaster	NP_511071.3 checkpoint suppressor 1-like isoform A - Drosophila melanogaster	109.3	NC_004354.4	7685915	7689995	12401608
Drosophila melanogaster	NP_608369.1 forkhead domain 19B - Drosophila melanogaster	110.5	NC_004354.4	20091603	20092385
Drosophila melanogaster	NP_001097726.1 forkhead box P isoform D - Drosophila melanogaster	97.8	NT_033777.3	9727408	9729433	621095
Drosophila melanogaster	NP_524302.1 jumeau - Drosophila melanogaster	103.4	NT_033777.3	10350528	10360258	3706385
Drosophila melanogaster	NP_996204.1 forkhead box sub-group O isoform C - Drosophila melanogaster	88.9	NT_033777.3	14066643	14081898	11001654
Drosophila melanogaster	NP_524495.1 forkhead domain 96Ca isoform A - Drosophila melanogaster	116.8	NT_033777.3	25083552	25084670	10448
Drosophila melanogaster	NP_524496.1 forkhead domain 96Cb - Drosophila melanogaster	114.7	NT_033777.3	25095118	25095933	3487088
Drosophila melanogaster	NP_524542.1 fork head isoform A - Drosophila melanogaster	122.4	NT_033777.3	28583021	28584553
Drosophila melanogaster	NP_523814.1 forkhead domain 59A - Drosophila melanogaster	124.2	NT_033778.4	22868502	22870192
Drosophila melanogaster	NP_476730.1 sloppy paired 1 - Drosophila melanogaster	123.2	NT_033779.5	3825784	3826752	10446
Drosophila melanogaster	NP_476834.1 sloppy paired 2 - Drosophila melanogaster	126.2	NT_033779.5	3837198	3838553
Drosophila melanogaster	NP_523912.1 forkhead box L1 isoform A - Drosophila melanogaster	129.8	NT_037436.4	4019094	4021179	2969652
Drosophila melanogaster	NP_523950.2 biniou - Drosophila melanogaster	108.8	NT_037436.4	6990831	6994275	4120810
Drosophila melanogaster	NP_001261703.1 forkhead box K isoform P - Drosophila melanogaster	127.3	NT_037436.4	11115085	11118014	10356654
Drosophila melanogaster	NP_524202.1 crocodile - Drosophila melanogaster	132.0	NT_037436.4	21474668	21476194
Echinococcus multilocularis	CDS40344.1 - Forkhead forkhead box protein N2 - Echinococcus multilocularis	101.9	LN902841.1	5563726	5568253
Echinococcus multilocularis	CDS37735.1 - Forkhead forkhead box protein J3 - Echinococcus multilocularis	112.8	LN902843.1	1341018	1353779	5347457
Echinococcus multilocularis	CDS37227.1 - Forkhead forkhead box protein D2 - Echinococcus multilocularis	126.2	LN902843.1	6701236	6702075	3529016
Echinococcus multilocularis	CDS39410.1 - Forkhead forkhead box protein F1 - Echinococcus multilocularis	119.1	LN902843.1	10231091	10236385
Echinococcus multilocularis	CDI98329.1 - Forkhead Transcription factor fork head - Echinococcus multilocularis	115.7	LN902844.1	4863209	4867209
Echinococcus multilocularis	CUT99136.1 - Forkhead forkhead box protein D1 - Echinococcus multilocularis	130.4	LN902845.1	5305319	5305957	684736
Echinococcus multilocularis	CUT99217.1 - Forkhead forkhead box protein C2 B - Echinococcus multilocularis	126.9	LN902845.1	5990693	5993193	132723
Echinococcus multilocularis	CUT99233.1 - Forkhead Forkhead box protein K2 - Echinococcus multilocularis	121.8	LN902845.1	6125916	6128375	3834937
Echinococcus multilocularis	CUT99502.1 - Forkhead forkhead box protein J1 A - Echinococcus multilocularis	105.9	LN902845.1	9963312	9966112
Echinococcus multilocularis	CDI97973.1 - Forkhead forkhead box protein O4 - Echinococcus multilocularis	86.5	LN902846.1	3168268	3159626	1647708
Echinococcus multilocularis	CDI97856.1 - Forkhead forkhead box Q D protein transcription - Echinococcus multilocularis	113.0	LN902846.1	4807334	4810852	753750
Echinococcus multilocularis	CDI97793.1 - Forkhead forkhead box protein K1 - Echinococcus multilocularis	119.4	LN902846.1	5564602	5581457
Echinococcus multilocularis	CDS36650.1 - Forkhead forkhead box protein A2 hepatocyte nuclear - Echinococcus multilocularis	117.3	LN902847.1	469872	473424
Echinococcus multilocularis	CDS43663.1 - Forkhead forkhead box J1 - Echinococcus multilocularis	67.4	LN902848.1	939649	942271	240082
Echinococcus multilocularis	CDS43635.1 - Forkhead forkhead box protein L1 - Echinococcus multilocularis	127.1	LN902848.1	1182353	1184951
Echinococcus multilocularis	CDS36201.1 - Forkhead forkhead box protein P4 - Echinococcus multilocularis	87.7	LN902850.1	529994	536904
Emiliania huxleyi	XP_005758572.1 hypothetical protein EMIHUDRAFT_438783 Emiliania huxleyi	28.1	NW_005195584.1	282230	283004
Emiliania huxleyi	XP_005780227.1 hypothetical protein EMIHUDRAFT_434896 Emiliania huxleyi	28.1	NW_005200417.1	570846	571620
Entamoeba dispar	XP_001735494.1 hypothetical protein Entamoeba dispar	12.3	NW_001853545.1	19648	20367
Entamoeba dispar	XP_001735714.1 hypothetical protein Entamoeba dispar	22.5	NW_001853630.1	14118	14735
Ephemera danica	EDAN007312-PA	48.2	Scaffold100	482689	495275
Ephemera danica	EDAN009364-PA	127.6	Scaffold178	299485	324953
Ephemera danica	EDAN001144-PA	53.3	Scaffold22	107428	114483
Ephemera danica	EDAN005910-PA	133.2	Scaffold229	319596	320249
Ephemera danica	EDAN006960-PA	127.5	Scaffold236	579019	590536	65680
Ephemera danica	EDAN006962-PA	134.8	Scaffold236	656216	657535
Ephemera danica	EDAN008382-PA	121.8	Scaffold267	227081	232115
Ephemera danica	EDAN010189-PA	106.9	Scaffold305	119312	134028
Ephemera danica	EDAN008197-PA	86.8	Scaffold393	275425	278950
Ephemera danica	EDAN001272-PA	125.5	Scaffold41	692026	693417	823475
Ephemera danica	EDAN001305-PA	132.4	Scaffold41	1516892	1518016
Ephemera danica	EDAN009430-PA	134.5	Scaffold437	192374	198186
Ephemera danica	EDAN013500-PA	105.6	Scaffold464	294480	297069
Ephemera danica	EDAN004535-PA	109.7	Scaffold54	998649	1007172
Ephemera danica	EDAN014607-PA	113.5	Scaffold749	146912	148141
Ephemera danica	EDAN002784-PA	117.5	Scaffold76	1159181	1168125	122540
Ephemera danica	EDAN002785-PA	117.9	Scaffold76	1290665	1291519
Ephemera danica	EDAN015675-PA	123.3	Scaffold867	31568	35775	12579
Ephemera danica	EDAN015676-PA	122.8	Scaffold867	48354	51519
Eptatretus burgeri	ENSEBUP00000000253.1 pep contig Eburgeri 3.2	85.7	FYBX02000168.1	391868	396203
Eptatretus burgeri	ENSEBUP00000007927.1 pep contig Eburgeri 3.2	53.2	FYBX02007623.1	480795	485291
Eptatretus burgeri	ENSEBUP00000001904.1 pep contig Eburgeri 3.2	135.4	FYBX02007761.1	206872	208511
Eptatretus burgeri	ENSEBUP00000007209.1 pep contig Eburgeri 3.2	128.6	FYBX02007779.1	2044783	2050304
Eptatretus burgeri	ENSEBUP00000011058.1 pep contig Eburgeri 3.2	125.5	FYBX02008842.1	1057820	1062863
Eptatretus burgeri	ENSEBUP00000026457.1 pep contig Eburgeri 3.2	104.4	FYBX02009009.1	865633	1204234
Eptatretus burgeri	ENSEBUP00000002903.1 pep contig Eburgeri 3.2	119.2	FYBX02009309.1	2841403	2847945
Eptatretus burgeri	ENSEBUP00000009474.1 pep contig Eburgeri 3.2	70.4	FYBX02009326.1	993917	987989	26035
Eptatretus burgeri	ENSEBUP00000016964.1 pep contig Eburgeri 3.2	70.3	FYBX02009326.1	1014024	1017923
Eptatretus burgeri	ENSEBUP00000005883.1 pep contig Eburgeri 3.2	131.9	FYBX02009418.1	1122858	1129317
Eptatretus burgeri	ENSEBUP00000019392.1 pep contig Eburgeri 3.2	127.9	FYBX02009443.1	977808	979614
Eptatretus burgeri	ENSEBUP00000019642.1 pep contig Eburgeri 3.2	128.3	FYBX02009473.1	844925	873813
Eptatretus burgeri	ENSEBUP00000006602.1 pep contig Eburgeri 3.2	129.9	FYBX02009497.1	1041597	1160289
Eptatretus burgeri	ENSEBUP00000017115.1 pep contig Eburgeri 3.2	88.4	FYBX02009524.1	1676175	1682645
Eptatretus burgeri	ENSEBUP00000001287.1 pep contig Eburgeri 3.2	129.5	FYBX02009532.1	1296372	1137334
Eptatretus burgeri	ENSEBUP00000015824.1 pep contig Eburgeri 3.2	131.3	FYBX02009540.1	1699563	1705237
Eptatretus burgeri	ENSEBUP00000023612.1 pep contig Eburgeri 3.2	93.8	FYBX02009548.1	3278728	3279700
Eptatretus burgeri	ENSEBUP00000015809.1 pep contig Eburgeri 3.2	75.9	FYBX02009583.1	691096	700689
Eptatretus burgeri	ENSEBUP00000010067.1 pep contig Eburgeri 3.2	85.3	FYBX02009591.1	842852	896543
Eptatretus burgeri	ENSEBUP00000026131.1 pep contig Eburgeri 3.2	124.7	FYBX02009632.1	1978123	1981572
Eptatretus burgeri	ENSEBUP00000005081.1 pep contig Eburgeri 3.2	125.0	FYBX02009688.1	2906968	3038361
Eptatretus burgeri	ENSEBUP00000012320.1 pep contig Eburgeri 3.2	97.6	FYBX02009763.1	2069623	2781415
Eptatretus burgeri	ENSEBUP00000005711.1 pep contig Eburgeri 3.2	126.0	FYBX02009855.1	979667	984730
Eptatretus burgeri	ENSEBUP00000002392.1 pep contig Eburgeri 3.2	92.6	FYBX02009883.1	6188297	6218327
Eptatretus burgeri	ENSEBUP00000023245.1 pep contig Eburgeri 3.2	133.7	FYBX02009892.1	368820	373332
Eptatretus burgeri	ENSEBUP00000009820.1 pep contig Eburgeri 3.2	106.3	FYBX02009950.1	2473502	2474329
Eptatretus burgeri	ENSEBUP00000002254.1 pep contig Eburgeri 3.2	112.2	FYBX02009964.1	397582	434767
Eptatretus burgeri	ENSEBUP00000000625.1 pep contig Eburgeri 3.2	111.5	FYBX02009965.1	622758	790921
Eptatretus burgeri	ENSEBUP00000016174.1 pep contig Eburgeri 3.2	99.8	FYBX02010123.1	1293939	1499748
Eptatretus burgeri	ENSEBUP00000019646.1 pep contig Eburgeri 3.2	128.2	FYBX02010135.1	157958	163078	140025
Eptatretus burgeri	ENSEBUP00000024910.1 pep contig Eburgeri 3.2	108.4	FYBX02010135.1	303103	307634
Eptatretus burgeri	ENSEBUP00000026802.1 pep contig Eburgeri 3.2	131.2	FYBX02010154.1	4945620	4970476
Eptatretus burgeri	ENSEBUP00000017365.1 pep contig Eburgeri 3.2	42.9	FYBX02010190.1	8371971	8381187
Eptatretus burgeri	ENSEBUP00000023778.1 pep contig Eburgeri 3.2	116.0	FYBX02010210.1	645863	647924
Eptatretus burgeri	ENSEBUP00000025407.1 pep contig Eburgeri 3.2	89.4	FYBX02010228.1	3817474	3842552
Eptatretus burgeri	ENSEBUP00000027506.1 pep contig Eburgeri 3.2	100.8	FYBX02010243.1	93735	118592
Eptatretus burgeri	ENSEBUP00000013278.1 pep contig Eburgeri 3.2	94.7	FYBX02010272.1	1387030	1625688
Eptatretus burgeri	ENSEBUP00000024403.1 pep contig Eburgeri 3.2	125.5	FYBX02010445.1	2777147	2796498
Eptatretus burgeri	ENSEBUP00000002441.1 pep contig Eburgeri 3.2	124.8	FYBX02010541.1	3004259	3006101
Eptatretus burgeri	ENSEBUP00000013791.1 pep contig Eburgeri 3.2	107.1	FYBX02010564.1	585966	595565
Eptatretus burgeri	ENSEBUP00000011574.1 pep contig Eburgeri 3.2	94.0	FYBX02010574.1	2336699	2506771
Eptatretus burgeri	ENSEBUP00000003092.1 pep contig Eburgeri 3.2	128.7	FYBX02010634.1	2404737	2406158
Eptatretus burgeri	ENSEBUP00000015977.1 pep contig Eburgeri 3.2	127.9	FYBX02010688.1	1407595	1409702
Eptatretus burgeri	ENSEBUP00000011907.1 pep contig Eburgeri 3.2	97.9	FYBX02010729.1	31808	145449
Eptatretus burgeri	ENSEBUP00000011136.1 pep contig Eburgeri 3.2	91.9	FYBX02010818.1	2542761	2466106
Erpetoichthys calabaricus	ENSECRP00000004558.1 pep primary assembly fErpCal1.1	107.1	1	77742168	77766214	8227857
Erpetoichthys calabaricus	ENSECRP00000001978.1 pep primary assembly fErpCal1.1	126.0	1	85994071	85995636	26562353
Erpetoichthys calabaricus	ENSECRP00000006347.1 pep primary assembly fErpCal1.1	107.5	1	112557989	112578565	93690237
Erpetoichthys calabaricus	ENSECRP00000003073.1 pep primary assembly fErpCal1.1	101.2	1	206268802	206270168	485679
Erpetoichthys calabaricus	ENSECRP00000003097.1 pep primary assembly fErpCal1.1	97.4	1	206755847	206914691
Erpetoichthys calabaricus	ENSECRP00000019404.1 pep primary assembly fErpCal1.1	92.6	2	37745118	37757875	64527440
Erpetoichthys calabaricus	ENSECRP00000008128.1 pep primary assembly fErpCal1.1	92.1	2	102285315	102286971	121267694
Erpetoichthys calabaricus	ENSECRP00000014462.1 pep primary assembly fErpCal1.1	132.3	2	223554665	223557472
Erpetoichthys calabaricus	ENSECRP00000006259.1 pep primary assembly fErpCal1.1	96.7	3	40077572	40248946	121003477
Erpetoichthys calabaricus	ENSECRP00000005417.1 pep primary assembly fErpCal1.1	127.0	3	161252423	161304982	27350635
Erpetoichthys calabaricus	ENSECRP00000001251.1 pep primary assembly fErpCal1.1	89.4	3	188655617	188818149
Erpetoichthys calabaricus	ENSECRP00000009233.1 pep primary assembly fErpCal1.1	45.9	4	19970422	19971578
Erpetoichthys calabaricus	ENSECRP00000003820.1 pep primary assembly fErpCal1.1	133.8	5	14402442	14404970	163372474
Erpetoichthys calabaricus	ENSECRP00000007868.1 pep primary assembly fErpCal1.1	120.8	5	177777444	177778370
Erpetoichthys calabaricus	ENSECRP00000005657.1 pep primary assembly fErpCal1.1	135.3	6	149623785	149625215	90009
Erpetoichthys calabaricus	ENSECRP00000005663.1 pep primary assembly fErpCal1.1	128.4	6	149715224	149717935	41194
Erpetoichthys calabaricus	ENSECRP00000005670.1 pep primary assembly fErpCal1.1	110.8	6	149759129	149760208	46123400
Erpetoichthys calabaricus	ENSECRP00000018276.1 pep primary assembly fErpCal1.1	96.8	6	195883608	195893517
Erpetoichthys calabaricus	ENSECRP00000009564.1 pep primary assembly fErpCal1.1	126.7	7	128418762	128420631	36453878
Erpetoichthys calabaricus	ENSECRP00000022891.1 pep primary assembly fErpCal1.1	128.6	7	164874509	164875504	24197412
Erpetoichthys calabaricus	ENSECRP00000033168.1 pep primary assembly fErpCal1.1	125.4	7	189072916	189074019
Erpetoichthys calabaricus	ENSECRP00000013030.1 pep primary assembly fErpCal1.1	109.6	8	69492170	69518552	89966600
Erpetoichthys calabaricus	ENSECRP00000011563.1 pep primary assembly fErpCal1.1	122.4	8	159485152	159587489	16879566
Erpetoichthys calabaricus	ENSECRP00000009803.1 pep primary assembly fErpCal1.1	127.9	8	176467055	176468542
Erpetoichthys calabaricus	ENSECRP00000025582.1 pep primary assembly fErpCal1.1	129.1	9	88119233	88122391	11151140
Erpetoichthys calabaricus	ENSECRP00000013488.1 pep primary assembly fErpCal1.1	115.5	9	99273531	99372227	30067820
Erpetoichthys calabaricus	ENSECRP00000017264.1 pep primary assembly fErpCal1.1	132.6	9	129440047	129442111	6159
Erpetoichthys calabaricus	ENSECRP00000017281.1 pep primary assembly fErpCal1.1	133.0	9	129448270	129449682	45964799
Erpetoichthys calabaricus	ENSECRP00000018125.1 pep primary assembly fErpCal1.1	85.8	9	175414481	175424819
Erpetoichthys calabaricus	ENSECRP00000011439.1 pep primary assembly fErpCal1.1	129.0	10	14362595	14363641	77178
Erpetoichthys calabaricus	ENSECRP00000011446.1 pep primary assembly fErpCal1.1	126.4	10	14440819	14442021	3588137
Erpetoichthys calabaricus	ENSECRP00000013330.1 pep primary assembly fErpCal1.1	128.4	10	18030158	18031558
Erpetoichthys calabaricus	ENSECRP00000024330.1 pep primary assembly fErpCal1.1	129.3	11	63514397	63516348	3687220
Erpetoichthys calabaricus	ENSECRP00000028651.1 pep primary assembly fErpCal1.1	101.8	11	67203568	67224843	77889113
Erpetoichthys calabaricus	ENSECRP00000021665.1 pep primary assembly fErpCal1.1	122.4	11	145113956	145122883
Erpetoichthys calabaricus	ENSECRP00000018036.1 pep primary assembly fErpCal1.1	88.5	12	81540345	81549104	62040667
Erpetoichthys calabaricus	ENSECRP00000026993.1 pep primary assembly fErpCal1.1	115.1	12	143589771	143609636
Erpetoichthys calabaricus	ENSECRP00000017512.1 pep primary assembly fErpCal1.1	41.6	14	49327856	49329011	17578
Erpetoichthys calabaricus	ENSECRP00000017522.1 pep primary assembly fErpCal1.1	29.9	14	49346589	49455984	25872878
Erpetoichthys calabaricus	ENSECRP00000034042.1 pep primary assembly fErpCal1.1	114.8	14	75328862	75392161	6602335
Erpetoichthys calabaricus	ENSECRP00000034133.1 pep primary assembly fErpCal1.1	120.4	14	81994496	82005760
Erpetoichthys calabaricus	ENSECRP00000025199.1 pep primary assembly fErpCal1.1	129.8	15	22125411	22126749	36155723
Erpetoichthys calabaricus	ENSECRP00000027127.1 pep primary assembly fErpCal1.1	109.4	15	58282472	58328379
Erpetoichthys calabaricus	ENSECRP00000019779.1 pep primary assembly fErpCal1.1	116.5	16	10468606	10668091	85506043
Erpetoichthys calabaricus	ENSECRP00000023733.1 pep primary assembly fErpCal1.1	127.8	16	96174134	96177912	4262010
Erpetoichthys calabaricus	ENSECRP00000026671.1 pep primary assembly fErpCal1.1	129.4	16	100439922	100441154
Erpetoichthys calabaricus	ENSECRP00000029490.1 pep primary assembly fErpCal1.1	122.5	17	34266542	34267495	35480484
Erpetoichthys calabaricus	ENSECRP00000028011.1 pep primary assembly fErpCal1.1	126.9	17	69747979	69749879
Erpetoichthys calabaricus	ENSECRP00000026347.1 pep primary assembly fErpCal1.1	112.3	18	15264919	15271846	33990864
Erpetoichthys calabaricus	ENSECRP00000033461.1 pep primary assembly fErpCal1.1	124.3	18	49262710	49266778	3429148
Erpetoichthys calabaricus	ENSECRP00000027189.1 pep primary assembly fErpCal1.1	99.2	18	52695926	52991425
Erpetoichthys calabaricus	ENSECRP00000026196.1 pep primary assembly fErpCal1.1	134.7	CAADRL010001023.1	291165	386470
Euperipatoides kanangrensis	c210548 g2 i1 - Euperipatoides kanangrensis	154.8
Euperipatoides kanangrensis	c209936 g10 i1 - Euperipatoides kanangrensis	148.1
Euperipatoides kanangrensis	c201337 g1 i1 - Euperipatoides kanangrensis	152.3
Euperipatoides kanangrensis	c216200 g4 i1 - Euperipatoides kanangrensis	140.3
Euperipatoides kanangrensis	c207329 g5 i1 - Euperipatoides kanangrensis	131.7
Euperipatoides kanangrensis	c211567 g2 i1 - Euperipatoides kanangrensis	75.0
Euperipatoides kanangrensis	c187844 g1 i1 - Euperipatoides kanangrensis	150.9
Euperipatoides kanangrensis	c174686 g2 i1 - Euperipatoides kanangrensis	84.3
Euperipatoides kanangrensis	c166986 g3 i1 - Euperipatoides kanangrensis	129.5
Euperipatoides kanangrensis	c207500 g6 i1 - Euperipatoides kanangrensis	133.1
Euperipatoides kanangrensis	c214392 g4 i1 - Euperipatoides kanangrensis	135.0
Euperipatoides kanangrensis	c198591 g1 i1 - Euperipatoides kanangrensis	150.6
Euperipatoides kanangrensis	c179257 g3 i1 - Euperipatoides kanangrensis	137.1
Euperipatoides kanangrensis	c200914 g1 i1 - Euperipatoides kanangrensis	87.9
Euperipatoides kanangrensis	c209805 g1 i1 - Euperipatoides kanangrensis	102.3
Euperipatoides kanangrensis	c215345 g6 i2 - Euperipatoides kanangrensis	120.4
Euperipatoides kanangrensis	c213502 g2 i1 - Euperipatoides kanangrensis	79.5
Euperipatoides kanangrensis	c205826 g2 i8 - Euperipatoides kanangrensis	87.8
Euperipatoides kanangrensis	c158622 g2 i1 - Euperipatoides kanangrensis	113.9
Euperipatoides kanangrensis	c207492 g1 i1 - Euperipatoides kanangrensis	114.3
Eurytemora affinis	EAFF014893-PA - Forkhead	117.2	Scaffold102	726578	730726
Eurytemora affinis	EAFF003388-PA - Forkhead	76.5	Scaffold11	1884144	1891847
Eurytemora affinis	EAFF014119-PA - Forkhead	45.9	Scaffold129	582759	585456
Eurytemora affinis	EAFF012056-PA - Forkhead	60.0	Scaffold134	700918	714337
Eurytemora affinis	EAFF017448-PA - Forkhead	82.5	Scaffold146	496504	514857	186233
Eurytemora affinis	EAFF017452-PA - Forkhead	91.6	Scaffold146	701090	736982
Eurytemora affinis	EAFF018958-PA - Forkhead	21.1	Scaffold164	590845	591539
Eurytemora affinis	EAFF000688-PA - Forkhead	110.3	Scaffold2	2633493	2643277
Eurytemora affinis	EAFF000979-PA - Forkhead	58.7	Scaffold3	1772587	1773556
Eurytemora affinis	EAFF006188-PA - Forkhead	26.8	Scaffold32	262816	281100
Eurytemora affinis	EAFF007079-PA - Forkhead	53.5	Scaffold40	940928	954056
Eurytemora affinis	EAFF023738-PA - Forkhead	92.1	Scaffold449	92636	126711
Eurytemora affinis	EAFF009109-PA - Forkhead	22.7	Scaffold45	565534	570245
Eurytemora affinis	EAFF001702-PA - Forkhead	117.8	Scaffold5	3691596	3692801
Eurytemora affinis	EAFF027919-PA - Forkhead	109.1	Scaffold588	96000	96917	12431
Eurytemora affinis	EAFF027920-PA - Forkhead	103.0	Scaffold588	109348	110292	38086
Eurytemora affinis	EAFF027921-PA - Forkhead	109.2	Scaffold588	148378	149265
Eurytemora affinis	EAFF028770-PA - Forkhead	118.8	Scaffold719	75670	76494
Eurytemora affinis	EAFF009468-PA - Forkhead	132.4	Scaffold76	458054	472461
Eurytemora affinis	EAFF013735-PA - Forkhead	120.8	Scaffold85	238893	240125
Eurytemora affinis	EAFF029220-PA - Forkhead	113.7	Scaffold986	2054	16547
Folsomia candida	XP_021968175.1 forkhead box protein C1-A-like - Folsomia candida	127.5	NW_019091193.1	9950542	9954655	27692
Folsomia candida	XP_021958200.1 forkhead box protein F1-like - Folsomia candida	126.7	NW_019091193.1	9982347	9986597	7579208
Folsomia candida	XP_021945075.1 forkhead box protein I3-like - Folsomia candida	110.0	NW_019091193.1	17565805	17568238
Folsomia candida	XP_021945589.1 forkhead box protein A2-B-like isoform X1 - Folsomia candida	122.5	NW_019091194.1	13664513	13670821	3417344
Folsomia candida	XP_021944814.1 fork head domain transcription factor slp2-like - Folsomia candida	130.1	NW_019091194.1	17088165	17090891
Folsomia candida	XP_021950888.1 forkhead box protein K1-like - Folsomia candida	129.0	NW_019091196.1	10336984	10334775	455767
Folsomia candida	XP_021952502.1 uncharacterized protein LOC110849403 - Folsomia candida	23.6	NW_019091196.1	10790542	10791514
Folsomia candida	XP_021954308.1 forkhead box protein D3-like partial - Folsomia candida	122.3	NW_019091198.1	6673520	6675202
Folsomia candida	XP_021955685.1 forkhead box protein B2-like - Folsomia candida	115.0	NW_019091199.1	1562715	1566586
Folsomia candida	XP_021957578.1 forkhead box protein D1-like - Folsomia candida	95.9	NW_019091200.1	6319430	6321691
Folsomia candida	XP_021957756.1 uncharacterized protein LOC110853746 isoform X2 - Folsomia candida	106.3	NW_019091201.1	4571851	4586230
Folsomia candida	XP_021960508.1 forkhead box protein E1-like - Folsomia candida	111.7	NW_019091207.1	605644	608796
Folsomia candida	XP_021960965.1 forkhead box protein P1-like - Folsomia candida	97.1	NW_019091209.1	1910232	1953549
Folsomia candida	XP_021964517.1 forkhead box protein O-like - Folsomia candida	87.3	NW_019091220.1	1365061	1368471
Frankliniella occidentalis	XP_026287242.1 protein fork head-like - Frankliniella occidentalis	124.5	NW_020292216.1	725349	726794
Frankliniella occidentalis	XP_026276939.1 forkhead box protein K2 isoform X2 - Frankliniella occidentalis	130.8	NW_020292223.1	305782	309707
Frankliniella occidentalis	XP_026294563.1 forkhead box protein E4 isoform X2 - Frankliniella occidentalis	113.5	NW_020292251.1	739379	740678
Frankliniella occidentalis	XP_026273096.1 hepatocyte nuclear factor 3-beta-like - Frankliniella occidentalis	85.1	NW_020292272.1	340107	345589
Frankliniella occidentalis	XP_026273123.1 forkhead box protein L1-like partial - Frankliniella occidentalis	128.2	NW_020292273.1	610935	612117
Frankliniella occidentalis	XP_026273779.1 forkhead box protein J1-A-like - Frankliniella occidentalis	111.8	NW_020292279.1	421016	422722
Frankliniella occidentalis	XP_026279828.1 fork head domain transcription factor slp2-like - Frankliniella occidentalis	127.8	NW_020292363.1	517008	518348	65175
Frankliniella occidentalis	XP_026279812.1 fork head domain transcription factor slp2-like - Frankliniella occidentalis	127.6	NW_020292363.1	583523	584506	43960
Frankliniella occidentalis	XP_026279817.1 forkhead box protein G1-like - Frankliniella occidentalis	127.4	NW_020292363.1	628466	629338
Frankliniella occidentalis	XP_026280229.1 fork head domain-containing protein FD4-like partial - Frankliniella occidentalis	121.0	NW_020292374.1	139268	144640
Frankliniella occidentalis	XP_026280759.1 forkhead box protein J3-like - Frankliniella occidentalis	111.0	NW_020292382.1	325853	327749
Frankliniella occidentalis	XP_026281427.1 forkhead box protein N3-like isoform X1 - Frankliniella occidentalis	111.6	NW_020292394.1	15413	18246
Frankliniella occidentalis	XP_026284057.1 forkhead box protein P1 - Frankliniella occidentalis	80.1	NW_020292453.1	362300	386642
Frankliniella occidentalis	XP_026285155.1 forkhead box protein L2-like partial - Frankliniella occidentalis	131.5	NW_020292498.1	121974	124799
Frankliniella occidentalis	XP_026286647.1 forkhead box protein F1-B-like - Frankliniella occidentalis	122.4	NW_020292578.1	53449	58073
Frankliniella occidentalis	XP_026288832.1 forkhead box protein O1-like - Frankliniella occidentalis	83.9	NW_020292722.1	62834	64582
Frankliniella occidentalis	XP_026289135.1 forkhead box protein D3-B-like - Frankliniella occidentalis	122.9	NW_020292752.1	205896	207314
Frankliniella occidentalis	XP_026290175.1 forkhead box protein N4 - Frankliniella occidentalis	109.9	NW_020292915.1	41616	43847
Frankliniella occidentalis	XP_026291026.1 fork head domain-containing protein crocodile-like - Frankliniella occidentalis	132.5	NW_020293241.1	19924	21147
Frankliniella occidentalis	XP_026292799.1 forkhead box protein O-like - Frankliniella occidentalis	46.0	NW_020300931.1	105	644
Gallus gallus	XP_025007327.1 forkhead box protein P2 isoform X3 Gallus gallus	98.4	NC_006088.5	26051046	26239455	255561
Gallus gallus	XP_015139118.1 fork head domain-containing protein FD5-like Gallus gallus	115.5	NC_006088.5	26495016	26495831	48981284
Gallus gallus	XP_015148352.1 forkhead box protein J2 isoform X3 Gallus gallus	118.2	NC_006088.5	75477115	75486324	96413939
Gallus gallus	NP_989659.1 forkhead box protein O1 Gallus gallus	91.3	NC_006088.5	171900263	171959619
Gallus gallus	XP_015137671.2 LOW QUALITY PROTEIN forkhead box protein Q1 Gallus gallus	109.7	NC_006089.5	66861272	66862419	30461
Gallus gallus	XP_015137672.2 forkhead box protein F2 Gallus gallus	128.1	NC_006089.5	66892880	66897037	83665
Gallus gallus	NP_990337.1 forkhead box protein C1 Gallus gallus	134.2	NC_006089.5	66980702	66982274
Gallus gallus	NP_990101.1 hepatocyte nuclear factor 3-beta Gallus gallus	126.9	NC_006090.5	3367292	3369124	6167566
Gallus gallus	NP_001034373.2 forkhead box protein N2 Gallus gallus	115.1	NC_006090.5	9536690	9550747	57755281
Gallus gallus	XP_001234496.5 forkhead box protein O3 Gallus gallus	87.9	NC_006090.5	67306028	67374494
Gallus gallus	XP_015134143.2 LOW QUALITY PROTEIN forkhead box protein O4 Gallus gallus	90.4	NC_006091.5	2409815	2418681	83657009
Gallus gallus	XP_015141419.1 forkhead box protein I3 Gallus gallus	131.0	NC_006091.5	86075690	86078645
Gallus gallus	NP_990524.1 forkhead box protein G1 Gallus gallus	129.2	NC_006092.5	33739327	33740682	3638311
Gallus gallus	XP_004941979.2 hepatocyte nuclear factor 3-alpha isoform X3 Gallus gallus	127.0	NC_006092.5	37378993	37382222	6214778
Gallus gallus	XP_015143228.1 forkhead box protein N3 isoform X5 Gallus gallus	116.5	NC_006092.5	43597000	43710041
Gallus gallus	XP_003641555.4 forkhead box protein I2 Gallus gallus	129.4	NC_006093.5	34194879	34195564
Gallus gallus	XP_004936976.2 forkhead box protein E3 Gallus gallus	126.4	NC_006095.5	22326207	22327334	10609
Gallus gallus	NP_990283.1 forkhead box protein D2 Gallus gallus	126.8	NC_006095.5	22337943	22339289	5793376
Gallus gallus	NP_990282.2 forkhead box protein D3 Gallus gallus	128.5	NC_006095.5	28132665	28133855
Gallus gallus	NP_001012630.1 forkhead box protein L2 Gallus gallus	130.8	NC_006096.5	5874787	5875704
Gallus gallus	XP_004943811.1 forkhead box protein B1 Gallus gallus	122.5	NC_006097.5	5698732	5699694
Gallus gallus	XP_001231599.4 forkhead box protein L1 Gallus gallus	131.5	NC_006098.5	17352502	17353413	6636
Gallus gallus	NP_990469.1 forkhead box protein C2 Gallus gallus	134.3	NC_006098.5	17360049	17361485	30854
Gallus gallus	XP_414186.5 forkhead box protein F1 Gallus gallus	128.9	NC_006098.5	17392339	17395059
Gallus gallus	XP_015148606.1 forkhead box protein P1 isoform X4 Gallus gallus	99.9	NC_006099.5	16307942	16453064
Gallus gallus	XP_425185.1 forkhead box protein I1 Gallus gallus	129.3	NC_006100.5	4698830	4700992
Gallus gallus	XP_425229.2 forkhead box protein L1 Gallus gallus	120.3	NC_006101.5	2205484	2207259	2146280
Gallus gallus	XP_015149844.1 forkhead box protein K1 isoform X1 Gallus gallus	135.0	NC_006101.5	4353539	4395729
Gallus gallus	NP_001076828.1 forkhead box protein N4 Gallus gallus	112.4	NC_006102.5	6974310	6987988
Gallus gallus	XP_015150749.1 forkhead box protein K2 Gallus gallus	132.6	NC_006105.5	3410347	3449826	1046822
Gallus gallus	NP_001308464.1 forkhead box protein J1 Gallus gallus	120.2	NC_006105.5	4496648	4500626
Gallus gallus	XP_015151544.1 forkhead box protein N1 isoform X1 Gallus gallus	109.7	NC_006106.5	5847957	5861575
Gallus gallus	XP_425714.4 forkhead box protein S1 Gallus gallus	130.6	NC_006107.5	10061658	10062896
Gallus gallus	XP_024998339.1 forkhead box protein D1-like Gallus gallus	107.5	NC_006108.5	3453181	3453900
Gallus gallus	XP_015153061.2 forkhead box protein O6 Gallus gallus	87.3	NC_006110.5	1304681	1318921
Gallus gallus	XP_015154472.1 forkhead box protein P4 isoform X3 Gallus gallus	98.2	NC_006113.5	4857110	4882420
Gallus gallus	NP_990523.2 forkhead box protein D1 Gallus gallus	126.9	NC_006127.5	24754667	24755989	12813838
Gallus gallus	XP_015135808.1 forkhead box protein B2 Gallus gallus	118.1	NC_006127.5	37569827	37570849	33312073
Gallus gallus	XP_015136219.1 forkhead box protein E1 Gallus gallus	124.3	NC_006127.5	70882922	70883794
Glomeris marginata	c56707 g1 i1 - Glomeris marginata	154.5
Glomeris marginata	c46726 g1 i2 - Glomeris marginata	150.4
Glomeris marginata	c57130 g2 i1 - Glomeris marginata	154.5
Glomeris marginata	c55320 g1 i1 - Glomeris marginata	140.6
Glomeris marginata	c55346 g1 i1 - Glomeris marginata	131.2
Glomeris marginata	c63664 g1 i1 - Glomeris marginata	149.6
Glomeris marginata	c55625 g2 i4 - Glomeris marginata	125.3
Glomeris marginata	c40748 g1 i2 - Glomeris marginata	129.8
Glomeris marginata	c56806 g2 i1 - Glomeris marginata	141.6
Glomeris marginata	c57203 g1 i1 - Glomeris marginata	145.5
Glomeris marginata	c54178 g2 i2 - Glomeris marginata	50.0
Glomeris marginata	c54178 g6 i3 - Glomeris marginata	50.0
Glomeris marginata	c58597 g2 i3 - Glomeris marginata	104.4
Glomeris marginata	c57541 g2 i1 - Glomeris marginata	114.7
Glomeris marginata	c55087 g1 i1 - Glomeris marginata	79.1
Glomeris marginata	c59194 g5 i11 - Glomeris marginata	86.6
Glomeris marginata	c56334 g2 i3 - Glomeris marginata	112.1
Gopherus evgoodei	XP_030419863.1 forkhead box protein O1 Gopherus evgoodei	90.6	NC_044322.1	51790997	51887539	173804131
Gopherus evgoodei	XP_030393956.1 forkhead box protein J2 isoform X1 Gopherus evgoodei	118.5	NC_044322.1	225691670	225710033	474924
Gopherus evgoodei	XP_030394145.1 forkhead box protein M1 Gopherus evgoodei	103.0	NC_044322.1	226184957	226192092	91450739
Gopherus evgoodei	XP_030404907.1 forkhead box protein P2 Gopherus evgoodei	98.4	NC_044322.1	317642831	317913007
Gopherus evgoodei	XP_030405392.1 forkhead box protein C1 Gopherus evgoodei	134.2	NC_044323.1	172956168	172957760	111087
Gopherus evgoodei	XP_030408154.1 forkhead box protein F2 Gopherus evgoodei	129.1	NC_044323.1	173068847	173073970	44871
Gopherus evgoodei	XP_030405291.1 LOW QUALITY PROTEIN forkhead box protein Q1 Gopherus evgoodei	108.6	NC_044323.1	173118841	173119842	122558322
Gopherus evgoodei	XP_030405343.1 forkhead activin signal transducer 3-like Gopherus evgoodei	83.0	NC_044323.1	295678164	295684148	13925
Gopherus evgoodei	XP_030405344.1 forkhead activin signal transducer 3-like Gopherus evgoodei	83.3	NC_044323.1	295698073	295703728
Gopherus evgoodei	XP_030411931.1 forkhead box protein O3 Gopherus evgoodei	87.6	NC_044324.1	92865067	92989861	103726804
Gopherus evgoodei	XP_030413610.1 forkhead box protein N2 isoform X1 Gopherus evgoodei	115.1	NC_044324.1	196716665	196788644	23985701
Gopherus evgoodei	XP_030410182.1 hepatocyte nuclear factor 3-beta isoform X1 Gopherus evgoodei	127.0	NC_044324.1	220774345	220776525
Gopherus evgoodei	XP_030414809.1 forkhead box protein N3 isoform X1 Gopherus evgoodei	116.5	NC_044325.1	34957907	35147496	12342295
Gopherus evgoodei	XP_030415095.1 LOW QUALITY PROTEIN hepatocyte nuclear factor 3-alpha Gopherus evgoodei	127.0	NC_044325.1	47489791	47493623	6736521
Gopherus evgoodei	XP_030418155.1 forkhead box protein G1 Gopherus evgoodei	129.1	NC_044325.1	54230144	54231538	85665500
Gopherus evgoodei	XP_030417281.1 forkhead box protein P4 isoform X1 Gopherus evgoodei	97.3	NC_044325.1	139897038	139987108
Gopherus evgoodei	XP_030419256.1 forkhead box protein I3 Gopherus evgoodei	129.8	NC_044326.1	13649895	13654348
Gopherus evgoodei	XP_030423336.1 forkhead box protein E1 Gopherus evgoodei	123.1	NC_044327.1	1356682	1357602	35272767
Gopherus evgoodei	XP_030423250.1 forkhead box protein B2 Gopherus evgoodei	118.2	NC_044327.1	36630369	36631358	4895699
Gopherus evgoodei	XP_030422845.1 forkhead box protein D4-like Gopherus evgoodei	118.0	NC_044327.1	41527057	41528022	45783665
Gopherus evgoodei	XP_030423842.1 LOW QUALITY PROTEIN forkhead box protein D1-like Gopherus evgoodei	124.6	NC_044327.1	87311687	87313074	78694
Gopherus evgoodei	XP_030423843.1 forkhead box protein D1 Gopherus evgoodei	127.2	NC_044327.1	87391768	87392922
Gopherus evgoodei	XP_030425743.1 forkhead box protein I2 isoform X2 Gopherus evgoodei	135.2	NC_044328.1	24188075	24189349	96960789
Gopherus evgoodei	XP_030424391.1 forkhead box protein P1 isoform X6 Gopherus evgoodei	98.5	NC_044328.1	121150138	121238861
Gopherus evgoodei	XP_030428612.1 forkhead box protein I1 Gopherus evgoodei	129.3	NC_044329.1	31628580	31630679	63913945
Gopherus evgoodei	XP_030428584.1 forkhead box protein D3 Gopherus evgoodei	128.5	NC_044329.1	95544624	95545823	11194638
Gopherus evgoodei	XP_030428583.1 forkhead box protein D2 Gopherus evgoodei	127.0	NC_044329.1	106740461	106741711	34546
Gopherus evgoodei	XP_030429804.1 forkhead box protein E3 Gopherus evgoodei	98.3	NC_044329.1	106776257	106776991
Gopherus evgoodei	XP_030431294.1 forkhead box protein L2 Gopherus evgoodei	130.9	NC_044330.1	43234019	43234924	64774979
Gopherus evgoodei	XP_030430098.1 forkhead box protein O4 Gopherus evgoodei	88.5	NC_044330.1	108009903	108024405
Gopherus evgoodei	XP_030434318.1 forkhead box protein B1 Gopherus evgoodei	122.5	NC_044331.1	32098312	32099274	21314344
Gopherus evgoodei	XP_030433889.1 forkhead box protein J1-B-like isoform X7 Gopherus evgoodei	118.0	NC_044331.1	53413618	53418546	23085608
Gopherus evgoodei	XP_030432880.1 forkhead box protein K1 Gopherus evgoodei	134.3	NC_044331.1	76504154	76578889
Gopherus evgoodei	XP_030437940.1 forkhead box protein C2 Gopherus evgoodei	134.4	NC_044333.1	36621146	36688361	-12375
Gopherus evgoodei	XP_030437941.1 forkhead box protein L1 Gopherus evgoodei	131.3	NC_044333.1	36675986	36677233	62358
Gopherus evgoodei	XP_030437236.1 forkhead box protein F1 Gopherus evgoodei	129.0	NC_044333.1	36739591	36743914
Gopherus evgoodei	XP_030439337.1 forkhead box protein N4 isoform X3 Gopherus evgoodei	111.2	NC_044334.1	3978640	3986188
Gopherus evgoodei	XP_030389555.1 forkhead box protein S1 Gopherus evgoodei	128.9	NC_044335.1	2799965	2801542
Gopherus evgoodei	XP_030390214.1 forkhead box protein K2 isoform X4 Gopherus evgoodei	132.8	NC_044336.1	10369144	10465437	3262416
Gopherus evgoodei	XP_030390720.1 forkhead box protein J1 Gopherus evgoodei	120.2	NC_044336.1	13727853	13733379
Gopherus evgoodei	XP_030392771.1 forkhead box protein N1 Gopherus evgoodei	109.8	NC_044338.1	1390966	1420109
Gopherus evgoodei	XP_030393759.1 LOW QUALITY PROTEIN forkhead box protein L2-like Gopherus evgoodei	120.8	NC_044339.1	12441691	12442546
Gopherus evgoodei	XP_030394527.1 forkhead box protein R1 Gopherus evgoodei	88.4	NC_044340.1	22198100	22203163
Gopherus evgoodei	XP_030395056.1 forkhead box protein O6 Gopherus evgoodei	87.6	NC_044341.1	16995440	17098224
Gopherus evgoodei	XP_030400210.1 forkhead box protein G1-like Gopherus evgoodei	107.1	NW_022060016.1	3627174	3627845	267218
Gopherus evgoodei	XP_030400441.1 hepatocyte nuclear factor 3-gamma Gopherus evgoodei	125.6	NW_022060016.1	3895063	3921252
Gopherus evgoodei	XP_030404110.1 forkhead box protein P3 Gopherus evgoodei	94.3	NW_022060112.1	207114	215675
Guillardia theta	XP_005821181.1 hypothetical protein GUITHDRAFT_147385 Guillardia theta	35.6	NW_005434522.1	61646	63536
Halyomorpha halys	XP_014275167.2 forkhead box protein C2 - Halyomorpha halys	136.4	NW_020110197.1	1180491	1181264
Halyomorpha halys	XP_014274404.1 forkhead box protein P1 isoform X3 - Halyomorpha halys	95.1	NW_020110206.1	1045756	1074985
Halyomorpha halys	XP_014291520.1 forkhead box protein E3 - Halyomorpha halys	114.7	NW_020110334.1	525044	541956
Halyomorpha halys	XP_024214476.1 forkhead box protein O-like - Halyomorpha halys	47.1	NW_020110338.1	639085	639531
Halyomorpha halys	XP_014283078.1 forkhead box protein J3-like isoform X2 - Halyomorpha halys	109.9	NW_020110421.1	121614	130889
Halyomorpha halys	XP_014287815.1 fork head domain-containing protein FD2-like - Halyomorpha halys	127.9	NW_020110442.1	333666	396505
Halyomorpha halys	XP_014277894.1 forkhead box protein F1-A-like - Halyomorpha halys	128.2	NW_020110487.1	200451	232446
Halyomorpha halys	XP_014277057.1 silk gland factor 1 - Halyomorpha halys	126.4	NW_020110530.1	107675	108838
Halyomorpha halys	XP_014278016.1 forkhead box protein D3 - Halyomorpha halys	128.4	NW_020110549.1	504212	504808
Halyomorpha halys	XP_024215463.1 forkhead box protein N3-like - Halyomorpha halys	108.2	NW_020110565.1	5581	56000
Halyomorpha halys	XP_024215669.1 fork head domain-containing protein FD4-like - Halyomorpha halys	118.0	NW_020110627.1	237275	357220
Halyomorpha halys	XP_014288164.1 forkhead box protein J2 - Halyomorpha halys	120.2	NW_020110881.1	219385	228741
Halyomorpha halys	XP_014291287.1 fork head domain-containing protein FD4 - Halyomorpha halys	118.3	NW_020111406.1	246172	246819
Halyomorpha halys	XP_014274105.1 fork head domain transcription factor slp2 - Halyomorpha halys	133.6	NW_020111986.1	35745	36584
Halyomorpha halys	XP_014276833.1 fork-head transcriptional regulator 2-like - Halyomorpha halys	86.9	NW_020112508.1	58200	66200
Halyomorpha halys	XP_024218946.1 forkhead box protein L2-like isoform X3 - Halyomorpha halys	124.9	NW_020112703.1	321	10295
Halyomorpha halys	XP_024219038.1 LOW QUALITY PROTEIN uncharacterized protein LOC106684243 - Halyomorpha halys	107.3	NW_020112840.1	49803	55656
Halyomorpha halys	XP_014293014.1 forkhead box protein K1 isoform X2 - Halyomorpha halys	131.6	NW_020113060.1	26332	74321
Helobdella robusta	XP_009009422.1 hypothetical protein HELRODRAFT 93421 Helobdella robusta	118.3	NW_008703570.1	8492502	8494145
Helobdella robusta	XP_009013544.1 hypothetical protein HELRODRAFT 74778 Helobdella robusta	131.0	NW_008703839.1	3397932	3400336
Helobdella robusta	XP_009013735.1 hypothetical protein HELRODRAFT 75694 partial Helobdella robusta	137.8	NW_008703893.1	1123645	1124496	2607402
Helobdella robusta	XP_009013997.1 hypothetical protein HELRODRAFT 146879 partial Helobdella robusta	112.8	NW_008703893.1	3731898	3732185
Helobdella robusta	XP_009014923.1 hypothetical protein HELRODRAFT 146672 partial Helobdella robusta	125.8	NW_008704034.1	879102	880878	100860
Helobdella robusta	XP_009014932.1 hypothetical protein HELRODRAFT 156792 Helobdella robusta	127.1	NW_008704034.1	981738	990218	2035307
Helobdella robusta	XP_009015132.1 hypothetical protein HELRODRAFT 171079 Helobdella robusta	36.0	NW_008704034.1	3025525	3028920	70490
Helobdella robusta	XP_009015142.1 hypothetical protein HELRODRAFT 144946 partial Helobdella robusta	118.4	NW_008704034.1	3099410	3099884
Helobdella robusta	XP_009015510.1 hypothetical protein HELRODRAFT 64772 partial Helobdella robusta	89.2	NW_008704083.1	3528678	3529102
Helobdella robusta	XP_009016381.1 hypothetical protein HELRODRAFT 77530 Helobdella robusta	127.8	NW_008704084.1	2558093	2559028
Helobdella robusta	XP_009018807.1 hypothetical protein HELRODRAFT 80739 partial Helobdella robusta	129.5	NW_008704435.1	1481830	1483862
Helobdella robusta	XP_009019388.1 hypothetical protein HELRODRAFT 137725 partial Helobdella robusta	127.1	NW_008704501.1	2174201	2174512
Helobdella robusta	XP_009020254.1 hypothetical protein HELRODRAFT 148308 partial Helobdella robusta	100.8	NW_008704502.1	995897	996237
Helobdella robusta	XP_009020647.1 hypothetical protein HELRODRAFT 136557 partial Helobdella robusta	93.4	NW_008704544.1	1838036	1839066
Helobdella robusta	XP_009020863.1 hypothetical protein HELRODRAFT 82341 partial Helobdella robusta	73.0	NW_008704589.1	1760562	1760966
Helobdella robusta	XP_009022719.1 hypothetical protein HELRODRAFT 162194 Helobdella robusta	71.6	NW_008704902.1	1614260	1615489	1983875
Helobdella robusta	XP_009022888.1 hypothetical protein HELRODRAFT 137770 partial Helobdella robusta	122.8	NW_008704902.1	3599364	3599666	1313723
Helobdella robusta	XP_009022991.1 hypothetical protein HELRODRAFT 162577 Helobdella robusta	36.2	NW_008704902.1	4913389	4914496	15458
Helobdella robusta	XP_009022992.1 hypothetical protein HELRODRAFT 162579 Helobdella robusta	36.2	NW_008704902.1	4929954	4931608
Helobdella robusta	XP_009023719.1 hypothetical protein HELRODRAFT 84905 partial Helobdella robusta	116.6	NW_008704981.1	1555796	1556122
Helobdella robusta	XP_009024266.1 hypothetical protein HELRODRAFT 93097 partial Helobdella robusta	73.1	NW_008705068.1	290	1011
Helobdella robusta	XP_009024770.1 hypothetical protein HELRODRAFT 85837 partial Helobdella robusta	42.9	NW_008705215.1	829854	830006
Helobdella robusta	XP_009026623.1 hypothetical protein HELRODRAFT 136569 partial Helobdella robusta	99.7	NW_008705295.1	112604	113518
Helobdella robusta	XP_009026840.1 hypothetical protein HELRODRAFT 87232 Helobdella robusta	105.3	NW_008705311.1	762061	763070
Helobdella robusta	XP_009027458.1 hypothetical protein HELRODRAFT 95625 Helobdella robusta	125.7	NW_008705330.1	2610059	2610928
Helobdella robusta	XP_009028926.1 hypothetical protein HELRODRAFT 137899 partial Helobdella robusta	98.4	NW_008705398.1	514377	514730
Helobdella robusta	XP_009029398.1 hypothetical protein HELRODRAFT 147202 partial Helobdella robusta	124.1	NW_008705399.1	218108	218763
Helobdella robusta	XP_009029677.1 hypothetical protein HELRODRAFT 89836 partial Helobdella robusta	129.3	NW_008705420.1	614726	615581
Helobdella robusta	XP_009029822.1 hypothetical protein HELRODRAFT 90040 Helobdella robusta	99.5	NW_008705432.1	97968	98712
Helobdella robusta	XP_009030794.1 hypothetical protein HELRODRAFT 146963 partial Helobdella robusta	91.5	NW_008705481.1	40994	41519
Helobdella robusta	XP_009032024.1 hypothetical protein HELRODRAFT 148297 partial Helobdella robusta	101.1	NW_008705554.1	105340	105727
Hofstenia miamia	HMIM001794-PA - Forkhead - Hofstenia miamia	126.0	SCFE01000012.1	2242102	2247772
Hofstenia miamia	HMIM003458-PA - Forkhead - Hofstenia miamia	128.6	SCFE01000015.1	1644580	1645536
Hofstenia miamia	HMIM006689-PA - Forkhead - Hofstenia miamia	127.3	SCFE01000022.1	1426258	1428096
Hofstenia miamia	HMIM018750-PA - Forkhead - Hofstenia miamia	105.5	SCFE01000068.1	1156361	1170457
Hofstenia miamia	HMIM022516-PA - Forkhead - Hofstenia miamia	122.3	SCFE01000098.1	1416439	1426757
Hofstenia miamia	HMIM001562-PA - Forkhead - Hofstenia miamia	113.9	SCFE01000116.1	1502300	1503172
Hofstenia miamia	HMIM001822-PA - Forkhead - Hofstenia miamia	117.9	SCFE01000120.1	180958	195886
Hofstenia miamia	HMIM001975-PA - Forkhead - Hofstenia miamia	126.4	SCFE01000122.1	1008238	1009086
Hofstenia miamia	HMIM004418-PA - Forkhead - Hofstenia miamia	93.7	SCFE01000170.1	768423	781212
Hofstenia miamia	HMIM008977-PA - Forkhead - Hofstenia miamia	128.9	SCFE01000280.1	713785	714525
Hofstenia miamia	HMIM009865-PA - Forkhead - Hofstenia miamia	81.9	SCFE01000303.1	692622	778321
Hofstenia miamia	HMIM012028-PA - Forkhead - Hofstenia miamia	37.5	SCFE01000374.1	619803	620861	992
Hofstenia miamia	HMIM012029-PA - Forkhead - Hofstenia miamia	101.7	SCFE01000374.1	621853	632652
Hofstenia miamia	HMIM012108-PA - Forkhead - Hofstenia miamia	120.2	SCFE01000379.1	588983	590356
Hofstenia miamia	HMIM013258-PA - Forkhead - Hofstenia miamia	118.2	SCFE01000416.1	631292	637592
Hofstenia miamia	HMIM015677-PA - Forkhead - Hofstenia miamia	95.6	SCFE01000518.1	418870	485391
Hofstenia miamia	HMIM020806-PA - Forkhead - Hofstenia miamia	115.8	SCFE01000826.1	77986	81796
Hyalella azteca	XP_018020350.1 - Forkhead PREDICTED uncharacterized protein LOC108676728 isoform X1 - Hyalella azteca	127.9	NW_017235795.1	18831	33517
Hyalella azteca	XP_018006578.1 - Forkhead PREDICTED forkhead box protein S1-like - Hyalella azteca	111.8	NW_017237662.1	74292	75365
Hyalella azteca	XP_018007956.1 - Forkhead PREDICTED uncharacterized protein LOC108665689 - Hyalella azteca	104.5	NW_017239583.1	122227	136231
Hyalella azteca	XP_018010524.1 - Forkhead PREDICTED forkhead box protein O-like - Hyalella azteca	44.6	NW_017244027.1	281096	281704	78325
Hyalella azteca	XP_018010525.1 - Forkhead PREDICTED uncharacterized protein LOC108667932 - Hyalella azteca	27.7	NW_017244027.1	360029	434128
Hyalella azteca	XP_018010832.1 - Forkhead PREDICTED fork head domain transcription factor slp2-like - Hyalella azteca	127.9	NW_017244068.1	2101	3450	52623
Hyalella azteca	XP_018010831.1 - Forkhead PREDICTED uncharacterized protein LOC108668174 - Hyalella azteca	124.9	NW_017244068.1	56073	57938
Hyalella azteca	XP_018011657.1 - Forkhead PREDICTED uncharacterized protein LOC108668910 - Hyalella azteca	119.9	NW_017244251.1	1465980	1468121	75290
Hyalella azteca	XP_018011658.1 - Forkhead PREDICTED forkhead box protein D1-like - Hyalella azteca	110.7	NW_017244251.1	1543411	1544502
Hyalella azteca	XP_018020893.1 - Forkhead PREDICTED fork head domain-containing protein FD5-like - Hyalella azteca	116.2	NW_017247585.1	715807	717117	107559
Hyalella azteca	XP_018020894.1 - Forkhead PREDICTED fork head domain-containing protein FD4-like - Hyalella azteca	118.3	NW_017247585.1	824676	825599	68151
Hyalella azteca	XP_018020896.1 - Forkhead PREDICTED forkhead box protein B1-like - Hyalella azteca	115.5	NW_017247585.1	893750	895054	24162
Hyalella azteca	XP_018020895.1 - Forkhead PREDICTED forkhead box protein E4-like - Hyalella azteca	118.3	NW_017247585.1	919216	922435
Hyalella azteca	XP_018021773.1 - Forkhead PREDICTED forkhead box C1-A-like - Hyalella azteca	133.4	NW_017248096.1	65008	66567
Hyalella azteca	XP_018022030.1 - Forkhead PREDICTED forkhead box protein F2-like - Hyalella azteca	123.1	NW_017248263.1	47815	51294
Hyalella azteca	XP_018022146.1 - Forkhead PREDICTED silk gland factor 1-like - Hyalella azteca	118.1	NW_017248362.1	672089	673615
Hyalella azteca	XP_018022662.1 - Forkhead PREDICTED forkhead box protein E4-like - Hyalella azteca	129.1	NW_017248629.1	14665	17496
Hyalella azteca	XP_018024591.1 - Forkhead PREDICTED uncharacterized protein LOC108680301 - Hyalella azteca	117.8	NW_017249984.1	43994	48199
Hyalella azteca	XP_018025349.1 - Forkhead PREDICTED forkhead box protein O-like - Hyalella azteca	123.7	NW_017250694.1	175362	196783
Hyalella azteca	XP_018025886.1 - Forkhead PREDICTED forkhead box protein N3-like partial - Hyalella azteca	111.8	NW_017251139.1	39227	42777
Hydra vulgaris	XP_002166935.1 - Forkhead PREDICTED forkhead box protein C1-like - Hydra vulgaris	84.7	NW_004166923.1	184024	185335
Hydra vulgaris	XP_012557861.1 - Forkhead PREDICTED forkhead box protein O1-like isoform X1 - Hydra vulgaris	89.6	NW_004166938.1	302309	304593
Hydra vulgaris	XP_012566250.1 - Forkhead PREDICTED forkhead box protein P1-B-like isoform X3 - Hydra vulgaris	92.1	NW_004167081.1	38439	47132
Hydra vulgaris	XP_002167983.1 - Forkhead PREDICTED forkhead box protein C1-B-like - Hydra vulgaris	134.9	NW_004167165.1	224904	226307
Hydra vulgaris	XP_002159677.1 - Forkhead PREDICTED forkhead box protein D2-like - Hydra vulgaris	108.1	NW_004167299.1	162499	163296
Hydra vulgaris	XP_002166230.2 - Forkhead PREDICTED forkhead box protein B1-like - Hydra vulgaris	117.6	NW_004167413.1	198442	199146
Hydra vulgaris	XP_004207133.2 - Forkhead PREDICTED forkhead box protein N2-like - Hydra vulgaris	110.3	NW_004167601.1	91587	113468
Hydra vulgaris	XP_002157478.2 - Forkhead PREDICTED forkhead box protein K2-like - Hydra vulgaris	127.6	NW_004167741.1	66203	75490
Hydra vulgaris	XP_012556097.1 - Forkhead PREDICTED LOW QUALITY PROTEIN hepatocyte nuclear factor 3-beta-like - Hydra vulgaris	124.4	NW_004167881.1	155837	156802
Hydra vulgaris	XP_002166457.2 - Forkhead PREDICTED forkhead box protein N4-like - Hydra vulgaris	106.0	NW_004168043.1	109413	114442
Hydra vulgaris	XP_004207988.1 - Forkhead PREDICTED forkhead box protein I1c-like - Hydra vulgaris	86.5	NW_004168147.1	64687	65577
Hydra vulgaris	XP_012557235.1 - Forkhead PREDICTED uncharacterized protein LOC100208319 - Hydra vulgaris	114.4	NW_004168295.1	29354	32539
Hydra vulgaris	XP_002165467.2 - Forkhead PREDICTED forkhead box protein D5-C-like - Hydra vulgaris	88.1	NW_004169832.1	46218	47102	23367
Hydra vulgaris	XP_004209669.1 - Forkhead PREDICTED forkhead box protein I1c-like - Hydra vulgaris	92.2	NW_004169832.1	70469	71035
Hydra vulgaris	XP_002156863.3 - Forkhead PREDICTED forkhead box protein J3-like - Hydra vulgaris	119.0	NW_004172888.1	6441	37747
Intoshia linei	OAF71976.1 - Forkhead hypothetical protein A3Q56 00232 - Intoshia linei	116.8	LWCA01000011.1	9212	11686
Intoshia linei	OAF71664.1 - Forkhead Nuclear transport factor 2 - Intoshia linei	119.9	LWCA01000033.1	29241	46194
Intoshia linei	OAF71200.1 - Forkhead hypothetical protein A3Q56 01049 - Intoshia linei	87.7	LWCA01000071.1	3963	6017
Intoshia linei	OAF69972.1 - Forkhead hypothetical protein A3Q56 02234 - Intoshia linei	73.3	LWCA01000205.1	7034	8248
Intoshia linei	OAF69769.1 - Forkhead hypothetical protein A3Q56 02468 - Intoshia linei	64.9	LWCA01000232.1	1448	3257
Intoshia linei	OAF69298.1 - Forkhead hypothetical protein A3Q56 02973 - Intoshia linei	36.0	LWCA01000305.1	24787	26364	3058
Intoshia linei	OAF69299.1 - Forkhead hypothetical protein A3Q56 02974 - Intoshia linei	36.5	LWCA01000305.1	29422	31404
Intoshia linei	OAF69241.1 - Forkhead hypothetical protein A3Q56 03034 - Intoshia linei	112.4	LWCA01000314.1	28921	30069
Intoshia linei	OAF68341.1 - Forkhead hypothetical protein A3Q56 03917 - Intoshia linei	61.3	LWCA01000463.1	3921	5232
Intoshia linei	OAF68318.1 - Forkhead hypothetical protein A3Q56 03946 - Intoshia linei	114.2	LWCA01000469.1	17653	18592
Intoshia linei	OAF68283.1 - Forkhead hypothetical protein A3Q56 03964 - Intoshia linei	30.2	LWCA01000475.1	2448	3558
Intoshia linei	OAF67605.1 - Forkhead hypothetical protein A3Q56 04635 - Intoshia linei	46.6	LWCA01000618.1	17134	19796
Intoshia linei	OAF67430.1 - Forkhead hypothetical protein A3Q56 04850 - Intoshia linei	52.6	LWCA01000662.1	16416	19747
Intoshia linei	OAF67309.1 - Forkhead hypothetical protein A3Q56 05002 - Intoshia linei	89.2	LWCA01000695.1	2735	6681
Intoshia linei	OAF67065.1 - Forkhead hypothetical protein A3Q56 05207 - Intoshia linei	73.1	LWCA01000753.1	8558	11788
Intoshia linei	OAF66802.1 - Forkhead hypothetical protein A3Q56 05466 - Intoshia linei	33.9	LWCA01000825.1	890	2902
Intoshia linei	OAF66745.1 - Forkhead hypothetical protein A3Q56 05525 - Intoshia linei	54.6	LWCA01000839.1	1521	2831
Intoshia linei	OAF66390.1 - Forkhead hypothetical protein A3Q56 05872 - Intoshia linei	118.3	LWCA01000946.1	3156	6924
Intoshia linei	OAF65319.1 - Forkhead hypothetical protein A3Q56 06980 - Intoshia linei	112.4	LWCA01001348.1	6391	7356
Intoshia linei	OAF64303.1 - Forkhead hypothetical protein A3Q56 07984 - Intoshia linei	44.7	LWCA01001946.1	477	3712
Intoshia linei	OAF63836.1 - Forkhead hypothetical protein A3Q56 08460 partial - Intoshia linei	39.8	LWCA01002484.1	97	1584
Ladona fulva	LFUL001903-PA	135.7	Scaffold113	1038764	1049695
Ladona fulva	LFUL018780-PA	21.0	Scaffold1470	65102	73622
Ladona fulva	LFUL004072-PA	124.6	Scaffold180	1644499	1645104
Ladona fulva	LFUL019150-PA	112.2	Scaffold1939	485	2403
Ladona fulva	LFUL000764-PA	48.6	Scaffold2	776936	777547	329307
Ladona fulva	LFUL002255-PA	89.4	Scaffold28	1106854	1121828
Ladona fulva	LFUL002511-PA	129.8	Scaffold30	563702	564811	170393
Ladona fulva	LFUL002516-PA	133.9	Scaffold30	735204	737060	176669
Ladona fulva	LFUL002517-PA	128.5	Scaffold30	913729	915624
Ladona fulva	LFUL002323-PA	132.3	Scaffold33	577778	579244
Ladona fulva	LFUL009737-PA	125.9	Scaffold349	420740	422356
Ladona fulva	LFUL007709-PA	105.8	Scaffold456	760030	767132
Ladona fulva	LFUL001400-PA	115.8	Scaffold55	116600	118550
Ladona fulva	LFUL000614-PA	107.2	Scaffold6	2769361	2770367
Ladona fulva	LFUL009606-PA	46.4	Scaffold653	878689	881212
Ladona fulva	LFUL003028-PA	109.2	Scaffold71	150830	161668
Ladona fulva	LFUL013356-PA	125.5	Scaffold852	50513	52072
Laodelphax striatellus	RZF49256.1 hypothetical protein LSTR LSTR002877 - Laodelphax striatellus	116.5	QKKF02000132.1	481125	485967
Laodelphax striatellus	RZF47789.1 hypothetical protein LSTR LSTR006053 - Laodelphax striatellus	111.4	QKKF02003370.1	1980504	2037808
Laodelphax striatellus	RZF47095.1 hypothetical protein LSTR LSTR005173 - Laodelphax striatellus	135.5	QKKF02004753.1	202254	218909
Laodelphax striatellus	RZF46010.1 hypothetical protein LSTR LSTR006776 - Laodelphax striatellus	86.8	QKKF02007211.1	292710	308608
Laodelphax striatellus	RZF45839.1 hypothetical protein LSTR LSTR017390 partial - Laodelphax striatellus	131.6	QKKF02007852.1	594	1588
Laodelphax striatellus	RZF45453.1 hypothetical protein LSTR LSTR009324 - Laodelphax striatellus	130.0	QKKF02009095.1	345292	359389
Laodelphax striatellus	RZF45265.1 hypothetical protein LSTR LSTR011093 - Laodelphax striatellus	131.4	QKKF02009492.1	107102	108217
Laodelphax striatellus	RZF44886.1 hypothetical protein LSTR LSTR004511 - Laodelphax striatellus	117.7	QKKF02010263.1	406316	407041	165477
Laodelphax striatellus	RZF44888.1 hypothetical protein LSTR LSTR004513 - Laodelphax striatellus	117.1	QKKF02010263.1	572518	643739
Laodelphax striatellus	RZF42494.1 hypothetical protein LSTR LSTR004413 - Laodelphax striatellus	125.8	QKKF02014912.1	690821	691996
Laodelphax striatellus	RZF41418.1 hypothetical protein LSTR LSTR000132 - Laodelphax striatellus	126.5	QKKF02016774.1	4001914	4003077
Laodelphax striatellus	RZF40582.1 hypothetical protein LSTR LSTR007465 - Laodelphax striatellus	93.4	QKKF02018119.1	24592	97031
Laodelphax striatellus	RZF39195.1 hypothetical protein LSTR LSTR015120 - Laodelphax striatellus	99.5	QKKF02020416.1	57	578
Laodelphax striatellus	RZF34223.1 hypothetical protein LSTR LSTR010543 - Laodelphax striatellus	29.8	QKKF02032379.1	75599	79491
Laodelphax striatellus	RZF33834.1 hypothetical protein LSTR LSTR008957 - Laodelphax striatellus	107.9	QKKF02033231.1	375720	388040
Laodelphax striatellus	RZF33721.1 hypothetical protein LSTR LSTR007749 - Laodelphax striatellus	125.2	QKKF02033568.1	505521	516073
Laodelphax striatellus	RZF33642.1 hypothetical protein LSTR LSTR007020 - Laodelphax striatellus	94.8	QKKF02033617.1	965849	995018
Laodelphax striatellus	RZF33232.1 hypothetical protein LSTR LSTR017161 - Laodelphax striatellus	35.6	QKKF02034445.1	168	500
Laodelphax striatellus	RZF32608.1 hypothetical protein LSTR LSTR011055 - Laodelphax striatellus	109.6	QKKF02036444.1	686596	698494
Laodelphax striatellus	RZF32477.1 hypothetical protein LSTR LSTR011331 - Laodelphax striatellus	43.0	QKKF02037021.1	150544	158853
Laodelphax striatellus	RZF32185.1 hypothetical protein LSTR LSTR004048 - Laodelphax striatellus	117.6	QKKF02037473.1	2896015	2927088
Latimeria chalumnae	XP_005986027.1 PREDICTED forkhead box protein L2-like Latimeria chalumnae	132.0	NW_005819011.1	593833	594732
Latimeria chalumnae	XP_005987799.1 PREDICTED forkhead box protein B1 Latimeria chalumnae	122.5	NW_005819026.1	2441203	2442165
Latimeria chalumnae	XP_014350393.1 PREDICTED forkhead box protein R1 Latimeria chalumnae	87.8	NW_005819031.1	2146604	2151449
Latimeria chalumnae	XP_005988856.1 PREDICTED forkhead box protein N2-like isoform X2 Latimeria chalumnae	107.5	NW_005819042.1	207208	210838
Latimeria chalumnae	XP_005989222.1 PREDICTED hepatocyte nuclear factor 3-alpha Latimeria chalumnae	126.7	NW_005819047.1	739421	745384
Latimeria chalumnae	XP_005990871.1 PREDICTED forkhead box protein J1-B-like Latimeria chalumnae	123.7	NW_005819089.1	1534783	1549509
Latimeria chalumnae	XP_005991682.2 PREDICTED forkhead box protein G1-like Latimeria chalumnae	128.9	NW_005819112.1	198991	200106
Latimeria chalumnae	XP_005991880.1 PREDICTED forkhead box protein I1 Latimeria chalumnae	129.7	NW_005819118.1	2486306	2488137
Latimeria chalumnae	XP_005992545.1 PREDICTED forkhead box protein O3 Latimeria chalumnae	88.6	NW_005819137.1	1558838	1683598
Latimeria chalumnae	XP_005992774.1 PREDICTED forkhead box protein N3 isoform X2 Latimeria chalumnae	117.7	NW_005819145.1	1235154	1319672
Latimeria chalumnae	XP_005993189.1 PREDICTED forkhead box protein O6 Latimeria chalumnae	88.5	NW_005819163.1	1137353	1225937
Latimeria chalumnae	XP_005993280.2 PREDICTED forkhead box protein J1 Latimeria chalumnae	119.4	NW_005819166.1	1814210	1819805
Latimeria chalumnae	XP_014342331.1 PREDICTED forkhead box protein G1-like Latimeria chalumnae	129.9	NW_005819170.1	451092	452156
Latimeria chalumnae	XP_005993581.1 PREDICTED forkhead box protein D2 Latimeria chalumnae	129.0	NW_005819179.1	356138	357190	38305
Latimeria chalumnae	XP_005993582.1 PREDICTED forkhead box protein E3 Latimeria chalumnae	130.0	NW_005819179.1	395495	396745
Latimeria chalumnae	XP_014342709.1 PREDICTED forkhead box protein J3 Latimeria chalumnae	124.7	NW_005819202.1	359042	401048
Latimeria chalumnae	XP_005994215.1 PREDICTED forkhead box protein D2-like Latimeria chalumnae	125.7	NW_005819207.1	1980244	1981179
Latimeria chalumnae	XP_005995275.1 PREDICTED forkhead box protein P1 isoform X2 Latimeria chalumnae	98.2	NW_005819256.1	68471	300031
Latimeria chalumnae	XP_005995871.1 PREDICTED forkhead box protein I2 Latimeria chalumnae	134.2	NW_005819287.1	1192723	1194492
Latimeria chalumnae	XP_005995944.1 PREDICTED forkhead box protein C2 Latimeria chalumnae	134.4	NW_005819294.1	860189	901401	-10075
Latimeria chalumnae	XP_005995948.1 PREDICTED forkhead box protein L1 Latimeria chalumnae	130.3	NW_005819294.1	891326	892666	93283
Latimeria chalumnae	XP_005995947.1 PREDICTED forkhead box protein F1 Latimeria chalumnae	129.1	NW_005819294.1	985949	989369
Latimeria chalumnae	XP_005996099.1 PREDICTED forkhead box protein A2-like Latimeria chalumnae	125.8	NW_005819302.1	1412943	1457506
Latimeria chalumnae	XP_005996902.1 PREDICTED forkhead box protein D3 Latimeria chalumnae	128.6	NW_005819347.1	1272027	1273148
Latimeria chalumnae	XP_005997033.1 PREDICTED forkhead box L1-like Latimeria chalumnae	121.6	NW_005819358.1	271884	276325
Latimeria chalumnae	XP_005997548.1 PREDICTED forkhead box protein B2 Latimeria chalumnae	120.7	NW_005819400.1	1123430	1124374
Latimeria chalumnae	XP_005998486.1 PREDICTED forkhead box protein E1 Latimeria chalumnae	126.3	NW_005819459.1	695790	696935
Latimeria chalumnae	XP_005998825.1 PREDICTED forkhead box protein D1 Latimeria chalumnae	129.1	NW_005819486.1	177105	178091
Latimeria chalumnae	XP_005999134.1 PREDICTED forkhead box protein D5-C-like Latimeria chalumnae	119.1	NW_005819511.1	527772	540742
Latimeria chalumnae	XP_005999348.1 PREDICTED forkhead box protein N2 Latimeria chalumnae	113.4	NW_005819521.1	913343	933678
Latimeria chalumnae	XP_005999463.1 PREDICTED forkhead box protein D5-like Latimeria chalumnae	128.3	NW_005819535.1	494183	495223
Latimeria chalumnae	XP_006001190.1 PREDICTED forkhead box protein F2 Latimeria chalumnae	128.4	NW_005819681.1	30439	34666	158225
Latimeria chalumnae	XP_014347010.1 PREDICTED forkhead box protein C1 Latimeria chalumnae	134.4	NW_005819681.1	192891	194306
Latimeria chalumnae	XP_006001344.1 PREDICTED forkhead box protein L2 Latimeria chalumnae	132.8	NW_005819694.1	664447	665367
Latimeria chalumnae	XP_006001628.1 PREDICTED forkhead box protein G1 Latimeria chalumnae	129.4	NW_005819723.1	792174	793403
Latimeria chalumnae	XP_006002057.2 PREDICTED forkhead box protein P2 Latimeria chalumnae	98.4	NW_005819761.1	721182	897059
Latimeria chalumnae	XP_014347677.1 PREDICTED forkhead box protein P4 Latimeria chalumnae	98.0	NW_005819795.1	476737	544289
Latimeria chalumnae	XP_006002823.1 PREDICTED forkhead box protein O1 Latimeria chalumnae	91.4	NW_005819863.1	481435	580542
Latimeria chalumnae	XP_014348076.1 PREDICTED forkhead box protein M1 isoform X2 Latimeria chalumnae	105.2	NW_005819865.1	311511	356283
Latimeria chalumnae	XP_006003523.2 PREDICTED forkhead box protein A2-like Latimeria chalumnae	128.0	NW_005819939.1	327638	342892
Latimeria chalumnae	XP_006003804.1 PREDICTED forkhead box protein O4 Latimeria chalumnae	92.2	NW_005819976.1	453224	459220
Latimeria chalumnae	XP_006004615.2 PREDICTED forkhead box protein N4 isoform X2 Latimeria chalumnae	112.3	NW_005820075.1	572605	611412
Latimeria chalumnae	XP_006006289.1 PREDICTED forkhead box protein J2-like Latimeria chalumnae	116.9	NW_005820324.1	464338	471014
Latimeria chalumnae	XP_006007671.1 PREDICTED forkhead box protein I1c-like Latimeria chalumnae	133.8	NW_005820585.1	18710	20416
Latimeria chalumnae	XP_006008761.1 PREDICTED forkhead box protein Q1-like Latimeria chalumnae	109.8	NW_005820864.1	325961	326884	4156
Latimeria chalumnae	XP_006008756.1 PREDICTED forkhead box protein S1 Latimeria chalumnae	134.5	NW_005820864.1	331040	332539
Latimeria chalumnae	XP_006009909.2 PREDICTED forkhead box protein K2 isoform X2 Latimeria chalumnae	132.9	NW_005821158.1	104549	146869
Latimeria chalumnae	XP_014352491.1 PREDICTED hepatocyte nuclear factor 3-beta isoform X2 Latimeria chalumnae	127.2	NW_005821175.1	348404	349582
Latimeria chalumnae	XP_006010297.1 PREDICTED forkhead box protein K1 Latimeria chalumnae	134.3	NW_005821277.1	65873	168519
Latimeria chalumnae	XP_014354240.1 PREDICTED forkhead box protein P3 Latimeria chalumnae	29.6	NW_005822471.1	97379	115977
Latimeria chalumnae	XP_006013316.1 PREDICTED forkhead box protein Q1 Latimeria chalumnae	110.4	NW_005823008.1	14747	15736
Lepisosteus oculatus	XP_006625452.1 PREDICTED forkhead box protein P3 Lepisosteus oculatus	99.1	NC_023179.1	778598	787969	40257859
Lepisosteus oculatus	XP_006626029.1 PREDICTED forkhead box protein O3 Lepisosteus oculatus	86.7	NC_023179.1	41045828	41115248	9298812
Lepisosteus oculatus	XP_006626196.1 PREDICTED hepatocyte nuclear factor 3-beta Lepisosteus oculatus	127.1	NC_023179.1	50414060	50416104
Lepisosteus oculatus	XP_015224228.1 PREDICTED forkhead box protein D5-like Lepisosteus oculatus	126.4	NC_023180.1	32964140	32965201	1801752
Lepisosteus oculatus	XP_006626943.1 PREDICTED forkhead box protein B2 Lepisosteus oculatus	120.8	NC_023180.1	34766953	34767885	10328824
Lepisosteus oculatus	XP_006627161.1 PREDICTED forkhead box protein D1 Lepisosteus oculatus	128.6	NC_023180.1	45096709	45097722	22478529
Lepisosteus oculatus	XP_006627677.1 PREDICTED hepatocyte nuclear factor 3-gamma Lepisosteus oculatus	124.8	NC_023180.1	67576251	67580030	85685
Lepisosteus oculatus	XP_015196379.1 PREDICTED forkhead box protein G1-like Lepisosteus oculatus	128.2	NC_023180.1	67665715	67667795
Lepisosteus oculatus	XP_006628257.1 PREDICTED forkhead box protein O1 Lepisosteus oculatus	90.9	NC_023181.1	15430350	15488734	19901588
Lepisosteus oculatus	XP_015198064.1 PREDICTED forkhead box protein P4 isoform X1 Lepisosteus oculatus	96.7	NC_023181.1	35390322	35472373	18055703
Lepisosteus oculatus	XP_015198907.1 PREDICTED forkhead box protein B1 Lepisosteus oculatus	122.5	NC_023181.1	53528076	53529029
Lepisosteus oculatus	XP_006629578.1 PREDICTED forkhead box protein I3 Lepisosteus oculatus	133.8	NC_023182.1	26220556	26223745	24084899
Lepisosteus oculatus	XP_006629841.1 PREDICTED forkhead box protein E1 Lepisosteus oculatus	127.7	NC_023182.1	50308644	50309798
Lepisosteus oculatus	XP_006630470.1 PREDICTED forkhead box protein I2 Lepisosteus oculatus	132.4	NC_023183.1	13448650	13450220	8713318
Lepisosteus oculatus	XP_015202685.1 PREDICTED forkhead box protein P1 isoform X4 Lepisosteus oculatus	98.2	NC_023183.1	22163538	22255558
Lepisosteus oculatus	XP_006631437.1 PREDICTED forkhead box protein O6 Lepisosteus oculatus	85.3	NC_023184.1	4585321	4613670	11072039
Lepisosteus oculatus	XP_006631660.2 PREDICTED forkhead box protein D1-like Lepisosteus oculatus	125.5	NC_023184.1	15685709	15686788
Lepisosteus oculatus	XP_015205709.1 PREDICTED forkhead box protein N3 isoform X2 Lepisosteus oculatus	116.3	NC_023185.1	2600106	2647110	1717047
Lepisosteus oculatus	XP_006632213.1 PREDICTED hepatocyte nuclear factor 3-alpha Lepisosteus oculatus	125.8	NC_023185.1	4364157	4366803	1332538
Lepisosteus oculatus	XP_006632231.1 PREDICTED forkhead box protein G1 Lepisosteus oculatus	129.4	NC_023185.1	5699341	5700570	38274908
Lepisosteus oculatus	XP_015207025.1 PREDICTED forkhead box protein O4-like Lepisosteus oculatus	43.4	NC_023185.1	43975478	43979552
Lepisosteus oculatus	XP_015208104.1 PREDICTED forkhead box protein P2 isoform X1 Lepisosteus oculatus	97.3	NC_023186.1	19728854	19810609	18874430
Lepisosteus oculatus	XP_015208586.1 PREDICTED forkhead box protein M1 isoform X2 Lepisosteus oculatus	100.0	NC_023186.1	38685039	38696613
Lepisosteus oculatus	XP_015209616.1 PREDICTED forkhead box protein H1-like isoform X2 Lepisosteus oculatus	96.2	NC_023187.1	20081842	20087035	28257058
Lepisosteus oculatus	XP_006634524.1 PREDICTED forkhead box protein C1 Lepisosteus oculatus	135.3	NC_023187.1	48344093	48345523	25808
Lepisosteus oculatus	XP_006634525.1 PREDICTED forkhead box protein F2 Lepisosteus oculatus	128.4	NC_023187.1	48371331	48374687	14535
Lepisosteus oculatus	XP_006634621.1 PREDICTED forkhead box protein Q1 Lepisosteus oculatus	109.8	NC_023187.1	48389222	48390226
Lepisosteus oculatus	XP_006634912.1 PREDICTED forkhead box protein D3 Lepisosteus oculatus	128.6	NC_023188.1	9885929	9887044	15845136
Lepisosteus oculatus	XP_006635124.1 PREDICTED forkhead box protein D2 Lepisosteus oculatus	128.9	NC_023188.1	25732180	25733250	15365
Lepisosteus oculatus	XP_006635125.1 PREDICTED forkhead box protein E4-like Lepisosteus oculatus	130.0	NC_023188.1	25748615	25749865	4427355
Lepisosteus oculatus	XP_006635390.1 PREDICTED forkhead box protein J1 Lepisosteus oculatus	118.7	NC_023188.1	30177220	30181603	2844043
Lepisosteus oculatus	XP_006635435.1 PREDICTED forkhead box protein K2 Lepisosteus oculatus	132.7	NC_023188.1	33025646	33044332
Lepisosteus oculatus	XP_015212884.1 PREDICTED forkhead box protein H1 Lepisosteus oculatus	25.5	NC_023189.1	22438688	22439922
Lepisosteus oculatus	XP_006637172.1 PREDICTED forkhead box protein K1 isoform X2 Lepisosteus oculatus	134.0	NC_023191.1	8575155	8614870	6004545
Lepisosteus oculatus	XP_006637390.2 PREDICTED forkhead box protein J1-B-like Lepisosteus oculatus	48.9	NC_023191.1	14619415	14623839	1443208
Lepisosteus oculatus	XP_006637427.1 PREDICTED forkhead box L1-like Lepisosteus oculatus	123.1	NC_023191.1	16067047	16069957
Lepisosteus oculatus	XP_015216443.1 PREDICTED forkhead box protein L2 isoform X2 Lepisosteus oculatus	131.3	NC_023192.1	7737909	7738787
Lepisosteus oculatus	XP_006638532.1 PREDICTED forkhead box protein G1-like Lepisosteus oculatus	129.4	NC_023194.1	2188562	2189632	9931376
Lepisosteus oculatus	XP_015218564.1 PREDICTED forkhead box protein N2 isoform X2 Lepisosteus oculatus	115.5	NC_023194.1	12121008	12129491
Lepisosteus oculatus	XP_015220831.1 PREDICTED forkhead box protein E3-like Lepisosteus oculatus	111.3	NC_023197.1	8771489	8780784
Lepisosteus oculatus	XP_006640273.1 PREDICTED forkhead box protein N4 Lepisosteus oculatus	112.4	NC_023198.1	6099388	6110005
Lepisosteus oculatus	XP_015222811.1 PREDICTED forkhead box protein N1 Lepisosteus oculatus	96.3	NC_023200.1	8571092	8580423
Lepisosteus oculatus	XP_006641203.1 PREDICTED forkhead box protein F1 Lepisosteus oculatus	129.1	NC_023201.1	1429832	1433862	3455904
Lepisosteus oculatus	XP_015223442.1 PREDICTED forkhead box protein L1 Lepisosteus oculatus	128.5	NC_023201.1	4889766	4891076	7664
Lepisosteus oculatus	XP_015223437.1 PREDICTED forkhead box protein C2 Lepisosteus oculatus	133.0	NC_023201.1	4898740	4900152
Lepisosteus oculatus	XP_015192342.1 PREDICTED forkhead box protein J3 Lepisosteus oculatus	124.5	NC_023203.1	3024706	3107552	9474113
Lepisosteus oculatus	XP_015192516.1 PREDICTED forkhead box protein L2-like Lepisosteus oculatus	132.3	NC_023203.1	12581665	12582507
Lepisosteus oculatus	XP_006642300.1 PREDICTED forkhead box protein R1 Lepisosteus oculatus	85.1	NC_023204.1	3730459	3734883
Lepisosteus oculatus	XP_006642836.1 PREDICTED forkhead box protein N2-like Lepisosteus oculatus	106.7	NC_023206.1	137563	139873
Lepisosteus oculatus	XP_015195455.1 PREDICTED forkhead box protein N4-like Lepisosteus oculatus	112.5	NW_006270520.1	4168	8707
Limnephilus lunatus	LLUN007690-PA	49.5	Scaffold10890	18218	18988
Limnephilus lunatus	LLUN002827-PA	102.1	Scaffold1293	49609	54915
Limnephilus lunatus	LLUN002114-PA	123.0	Scaffold1371	20586	21947
Limnephilus lunatus	LLUN002007-PA	30.6	Scaffold1715	30271	39431
Limnephilus lunatus	LLUN001954-PA	24.5	Scaffold239	109700	110308
Limnephilus lunatus	LLUN001347-PA	126.1	Scaffold307	66035	66961
Limnephilus lunatus	LLUN012218-PA	98.3	Scaffold32687	1609	3323
Limnephilus lunatus	LLUN002258-PA	127.2	Scaffold3322	39934	47450
Limnephilus lunatus	LLUN005024-PA	116.1	Scaffold3539	50426	51214
Limnephilus lunatus	LLUN001043-PA	118.3	Scaffold3613	42001	47075
Limnephilus lunatus	LLUN000367-PA	135.5	Scaffold43	20566	21372
Limnephilus lunatus	LLUN004447-PA	128.1	Scaffold4985	59609	60634
Limnephilus lunatus	LLUN004138-PA	24.6	Scaffold5290	466	1834
Limnephilus lunatus	LLUN005352-PA	63.4	Scaffold7030	63259	64256
Limnephilus lunatus	LLUN010018-PA	139.3	Scaffold7501	7642	19520
Limnephilus lunatus	LLUN001486-PA	112.1	Scaffold799	1003	2163
Limulus polyphemus	XP_022238704.1 forkhead box protein B1-like - Limulus polyphemus	120.9	NW_013665623.1	1580534	1581577
Limulus polyphemus	XP_013772214.1 forkhead box C1-A-like - Limulus polyphemus	133.0	NW_013665626.1	365539	367200	100316
Limulus polyphemus	XP_013772227.1 forkhead box protein F1-like - Limulus polyphemus	127.4	NW_013665626.1	467516	499756
Limulus polyphemus	XP_022251338.1 forkhead box protein N3-like - Limulus polyphemus	111.8	NW_013665686.1	1009878	1019028
Limulus polyphemus	XP_013783228.1 forkhead box protein G1-like - Limulus polyphemus	128.0	NW_013665690.1	742569	743780
Limulus polyphemus	XP_013787249.1 fork head domain-containing protein FD5-like - Limulus polyphemus	113.2	NW_013665721.1	191597	192658
Limulus polyphemus	XP_013792812.1 forkhead box protein O-like isoform X2 - Limulus polyphemus	94.5	NW_013665768.1	768692	808024
Limulus polyphemus	XP_013771724.1 forkhead box C1-B-like - Limulus polyphemus	131.3	NW_013665879.1	715479	716993
Limulus polyphemus	XP_022238626.1 forkhead box protein J3-like - Limulus polyphemus	116.4	NW_013665903.1	59779	88121
Limulus polyphemus	XP_013772935.2 forkhead box protein P1-like isoform X3 - Limulus polyphemus	96.3	NW_013666016.1	14932	44881
Limulus polyphemus	XP_013774151.1 forkhead box protein B1-like - Limulus polyphemus	122.5	NW_013666170.1	166404	167438
Limulus polyphemus	XP_022241988.1 forkhead box protein O-like isoform X2 - Limulus polyphemus	90.0	NW_013666265.1	435261	487952
Limulus polyphemus	XP_013775054.1 silk gland factor 1-like - Limulus polyphemus	124.0	NW_013666294.1	26543	27973
Limulus polyphemus	XP_013775711.1 forkhead box protein P1-like isoform X3 - Limulus polyphemus	92.4	NW_013666401.1	147675	210596
Limulus polyphemus	XP_013775960.2 fork head domain-containing protein FD2-like - Limulus polyphemus	131.5	NW_013666443.1	189808	194166	118732
Limulus polyphemus	XP_013775961.2 forkhead box C1-A-like - Limulus polyphemus	132.7	NW_013666443.1	312898	314580
Limulus polyphemus	XP_013777148.1 forkhead box protein O-like - Limulus polyphemus	92.2	NW_013666651.1	145304	165376
Limulus polyphemus	XP_013777196.1 forkhead box C1-A-like - Limulus polyphemus	131.7	NW_013666661.1	1871	3502
Limulus polyphemus	XP_013778826.1 forkhead box protein O-like - Limulus polyphemus	91.8	NW_013666993.1	210134	236603
Limulus polyphemus	XP_022246578.1 forkhead box protein P1-like isoform X3 - Limulus polyphemus	97.3	NW_013667004.1	164569	201840
Limulus polyphemus	XP_013780760.1 forkhead box protein E4-like - Limulus polyphemus	129.6	NW_013667450.1	108998	110323
Limulus polyphemus	XP_022249423.1 forkhead box protein N3-like - Limulus polyphemus	109.2	NW_013667659.1	112616	129521
Limulus polyphemus	XP_013781551.1 fork head domain transcription factor slp1-like - Limulus polyphemus	128.0	NW_013667684.1	116350	117534
Limulus polyphemus	XP_013781644.1 forkhead box protein J1-like - Limulus polyphemus	111.2	NW_013667710.1	142344	172344
Limulus polyphemus	XP_013781676.2 forkhead box protein C2-B-like - Limulus polyphemus	131.2	NW_013667717.1	95332	96909	74261
Limulus polyphemus	XP_013781677.2 forkhead box protein F1-like - Limulus polyphemus	127.4	NW_013667717.1	171170	209717
Limulus polyphemus	XP_013782300.1 forkhead box protein O-like - Limulus polyphemus	91.4	NW_013667909.1	88352	105168
Limulus polyphemus	XP_013783971.1 forkhead box protein J1-B-like - Limulus polyphemus	112.2	NW_013668485.1	11471	16267
Limulus polyphemus	XP_013784170.1 hepatocyte nuclear factor 3-beta-like - Limulus polyphemus	121.2	NW_013668564.1	79131	80585
Limulus polyphemus	XP_013784418.2 forkhead box protein J3-like isoform X2 - Limulus polyphemus	123.7	NW_013668654.1	7316	102514
Limulus polyphemus	XP_013785058.1 fork head domain-containing protein FD4-like - Limulus polyphemus	111.1	NW_013668933.1	91650	92567
Limulus polyphemus	XP_013785299.2 silk gland factor 1-like - Limulus polyphemus	122.8	NW_013669054.1	50833	52272
Limulus polyphemus	XP_022253662.1 forkhead box protein D3-like - Limulus polyphemus	128.5	NW_013669096.1	5723	6805
Limulus polyphemus	XP_013786200.1 forkhead box protein O-like - Limulus polyphemus	100.9	NW_013669487.1	61080	97312
Limulus polyphemus	XP_013786257.2 forkhead box C1-A-like - Limulus polyphemus	131.9	NW_013669520.1	70910	72565
Limulus polyphemus	XP_013786428.1 forkhead box protein D3-A-like - Limulus polyphemus	126.4	NW_013669599.1	73362	74549
Limulus polyphemus	XP_013786632.1 uncharacterized protein LOC106470613 - Limulus polyphemus	43.9	NW_013669725.1	103511	105921
Limulus polyphemus	XP_013788284.1 forkhead box protein N2-like - Limulus polyphemus	111.4	NW_013670765.1	20802	30657
Limulus polyphemus	XP_013789588.1 forkhead box protein J3-like partial - Limulus polyphemus	125.7	NW_013671799.1	201	24883
Limulus polyphemus	XP_013789632.1 forkhead box protein B1-like - Limulus polyphemus	123.5	NW_013671830.1	43287	44315
Limulus polyphemus	XP_013789895.1 forkhead box protein K1-like - Limulus polyphemus	133.6	NW_013672095.1	11625	47615
Limulus polyphemus	XP_022257985.1 forkhead box protein L1-like isoform X2 - Limulus polyphemus	108.9	NW_013672202.1	32918	47499
Limulus polyphemus	XP_013790580.1 forkhead box protein J1-B-like partial - Limulus polyphemus	49.9	NW_013672829.1	22555	23004
Limulus polyphemus	XP_013790958.1 forkhead box protein D3-like - Limulus polyphemus	127.5	NW_013673325.1	3950	5071
Limulus polyphemus	XP_013791460.2 forkhead box protein A1-A-like - Limulus polyphemus	124.8	NW_013674003.1	24571	26055
Limulus polyphemus	XP_013792213.1 forkhead box protein N3-like partial - Limulus polyphemus	109.1	NW_013675376.1	831	11071
Limulus polyphemus	XP_022236051.1 forkhead box protein L2-like - Limulus polyphemus	115.2	NW_013676321.1	7126	7776
Limulus polyphemus	XP_022236121.1 forkhead box protein K1-like - Limulus polyphemus	136.2	NW_013676606.1	4408	14748
Limulus polyphemus	XP_013792919.1 forkhead box protein P2-like - Limulus polyphemus	95.7	NW_013677416.1	1164	12192
Limulus polyphemus	XP_013792920.1 forkhead box protein D3-like - Limulus polyphemus	127.4	NW_013677419.1	5882	7003
Lingula anatina	XP_023933098.1 - Forkhead forkhead box protein N4 isoform X2 - Lingula anatina	106.9	NW_019773700.1	50469	57517
Lingula anatina	XP_013393783.1 - Forkhead forkhead box protein O4 - Lingula anatina	47.4	NW_019773756.1	13339	14110
Lingula anatina	XP_013386606.1 - Forkhead silk gland factor 1 - Lingula anatina	124.4	NW_019773847.1	604299	605501
Lingula anatina	XP_013421812.1 - Forkhead forkhead box protein I1 - Lingula anatina	109.8	NW_019774069.1	516191	517612
Lingula anatina	XP_023930888.1 - Forkhead forkhead box protein N3-like partial - Lingula anatina	118.7	NW_019774159.1	166	5868
Lingula anatina	XP_013395578.1 - Forkhead forkhead box protein J1-B - Lingula anatina	119.8	NW_019774625.1	1010955	1013290
Lingula anatina	XP_013389343.1 - Forkhead forkhead box protein B2 - Lingula anatina	124.9	NW_019774648.1	59780	60811
Lingula anatina	XP_013404097.1 - Forkhead forkhead box protein L1 - Lingula anatina	122.7	NW_019774992.1	307269	314947
Lingula anatina	XP_013395187.1 - Forkhead forkhead box protein D5-B - Lingula anatina	111.4	NW_019775092.1	134332	135675	5916
Lingula anatina	XP_013395178.1 - Forkhead fork head domain transcription factor slp1-like - Lingula anatina	111.4	NW_019775092.1	141591	142934	13576
Lingula anatina	XP_013395195.1 - Forkhead Golgi-specific brefeldin A-resistance guanine nucleotide exchange factor 1 isoform X4 - Lingula anatina	95.8	NW_019775092.1	156510	194396
Lingula anatina	XP_013401354.1 - Forkhead forkhead box protein N3 isoform X2 - Lingula anatina	117.0	NW_019775169.1	339903	350488
Lingula anatina	XP_013399209.1 - Forkhead forkhead box protein K2 isoform X2 - Lingula anatina	132.3	NW_019775292.1	324962	331927
Lingula anatina	XP_013397016.1 - Forkhead forkhead box protein Q1 - Lingula anatina	65.4	NW_019775303.1	152528	155182
Lingula anatina	XP_013404304.1 - Forkhead uncharacterized protein LOC106169393 isoform X2 - Lingula anatina	99.7	NW_019775532.1	210178	214327
Lingula anatina	XP_013397763.1 - Forkhead forkhead box protein B1 - Lingula anatina	118.1	NW_019775558.1	373546	374511
Lingula anatina	XP_013401532.1 - Forkhead forkhead box protein O-like - Lingula anatina	30.9	NW_019775569.1	504513	509013
Lingula anatina	XP_013410986.1 - Forkhead forkhead box protein N4-like isoform X2 - Lingula anatina	106.9	NW_019775575.1	223684	228915
Lingula anatina	XP_013416332.1 - Forkhead forkhead box protein J2 isoform X4 - Lingula anatina	123.3	NW_019775660.1	42903	58775
Lingula anatina	XP_013413481.1 - Forkhead forkhead box protein D3 - Lingula anatina	124.0	NW_019775669.1	548253	549608
Lingula anatina	XP_013381443.1 - Forkhead forkhead box protein C2-B-like - Lingula anatina	129.1	NW_019775769.1	737073	738533	64076
Lingula anatina	XP_013381393.1 - Forkhead forkhead box C1-B - Lingula anatina	134.4	NW_019775769.1	802609	803841
Lingula anatina	XP_013383732.1 - Forkhead forkhead box protein C1-B - Lingula anatina	134.4	NW_019775966.1	69991	71223	20104
Lingula anatina	XP_013383733.1 - Forkhead forkhead box protein F1-B - Lingula anatina	125.3	NW_019775966.1	91327	103699
Lingula anatina	XP_013410597.1 - Forkhead uncharacterized protein LOC106173853 - Lingula anatina	57.4	NW_019776002.1	581184	584769
Lingula anatina	XP_013398404.1 - Forkhead LOW QUALITY PROTEIN forkhead box protein G1-like - Lingula anatina	129.7	NW_019776057.1	475335	476553
Lingula anatina	XP_013398094.1 - Forkhead forkhead box protein D2 - Lingula anatina	113.4	NW_019776072.1	33599	34963
Locusta migratoria	JAMg model 7735.1 type polypeptide gene JAMg model 7735	134.8	scaffold133425	210987	313433
Locusta migratoria	JAMg model 7666.1 type polypeptide gene JAMg model 7666	88.9	scaffold17921	461060	618705
Locusta migratoria	JAMg model 518.1 type polypeptide gene JAMg model 518	108.1	scaffold209670	489534	574215
Locusta migratoria	JAMg model 2183.1 type polypeptide gene JAMg model 2183	44.0	scaffold218157	203098	216182
Locusta migratoria	JAMg model 6876.1 type polypeptide gene JAMg model 6876	86.7	scaffold229800	616523	879772	-150811
Locusta migratoria	JAMg model 6883.1 type polypeptide gene JAMg model 6883	31.5	scaffold229800	728961	746797
Locusta migratoria	JAMg model 19019.1 type polypeptide gene JAMg model 19019	135.2	scaffold31576	47254	138772
Locusta migratoria	JAMg model 3938.1 type polypeptide gene JAMg model 3938	133.8	scaffold35299	963544	964778
Locusta migratoria	JAMg model 9833.1 type polypeptide gene JAMg model 9833	97.6	scaffold41225	322231	482636
Locusta migratoria	JAMg model 15190.1 type polypeptide gene JAMg model 15190	83.3	scaffold80827	187948	258302
Macrostomum lignano	PAA93348.1 - Forkhead hypothetical protein BOX15 Mlig015274g2 - Macrostomum lignano	119.2	NIVC01000029.1	302818	310534
Macrostomum lignano	PAA89880.1 - Forkhead hypothetical protein BOX15 Mlig028397g1 - Macrostomum lignano	123.9	NIVC01000132.1	149632	151239
Macrostomum lignano	PAA89200.1 - Forkhead hypothetical protein BOX15 Mlig023901g1 - Macrostomum lignano	94.2	NIVC01000161.1	133211	138724
Macrostomum lignano	PAA88203.1 - Forkhead hypothetical protein BOX15 Mlig028538g2 - Macrostomum lignano	89.7	NIVC01000200.1	748785	755235
Macrostomum lignano	PAA86409.1 - Forkhead hypothetical protein BOX15 Mlig029430g1 - Macrostomum lignano	115.4	NIVC01000282.1	603630	605707
Macrostomum lignano	PAA83960.1 - Forkhead hypothetical protein BOX15 Mlig030255g1 - Macrostomum lignano	94.2	NIVC01000393.1	499279	504792
Macrostomum lignano	PAA82964.1 - Forkhead hypothetical protein BOX15 Mlig027378g4 partial - Macrostomum lignano	109.0	NIVC01000440.1	359992	365028
Macrostomum lignano	PAA81943.1 - Forkhead hypothetical protein BOX15 Mlig007509g1 partial - Macrostomum lignano	88.8	NIVC01000506.1	56057	59848
Macrostomum lignano	PAA81424.1 - Forkhead hypothetical protein BOX15 Mlig032954g1 - Macrostomum lignano	123.6	NIVC01000530.1	138862	140517
Macrostomum lignano	PAA80060.1 - Forkhead hypothetical protein BOX15 Mlig011447g1 - Macrostomum lignano	119.8	NIVC01000598.1	217642	226990
Macrostomum lignano	PAA78166.1 - Forkhead hypothetical protein BOX15 Mlig011447g2 - Macrostomum lignano	119.8	NIVC01000703.1	88964	98235
Macrostomum lignano	PAA78146.1 - Forkhead hypothetical protein BOX15 Mlig011447g3 - Macrostomum lignano	119.8	NIVC01000704.1	127564	135897
Macrostomum lignano	PAA76893.1 - Forkhead hypothetical protein BOX15 Mlig025674g1 - Macrostomum lignano	123.7	NIVC01000781.1	76671	78272
Macrostomum lignano	PAA76505.1 - Forkhead hypothetical protein BOX15 Mlig022853g3 partial - Macrostomum lignano	93.3	NIVC01000815.1	212747	219607
Macrostomum lignano	PAA75677.1 - Forkhead hypothetical protein BOX15 Mlig028453g2 - Macrostomum lignano	119.8	NIVC01000868.1	302755	304428
Macrostomum lignano	PAA74706.1 - Forkhead hypothetical protein BOX15 Mlig014190g1 - Macrostomum lignano	94.2	NIVC01000928.1	218728	223826
Macrostomum lignano	PAA74379.1 - Forkhead hypothetical protein BOX15 Mlig030676g1 partial - Macrostomum lignano	88.8	NIVC01000952.1	268748	272306
Macrostomum lignano	PAA73474.1 - Forkhead hypothetical protein BOX15 Mlig022853g1 partial - Macrostomum lignano	93.4	NIVC01001010.1	344296	350925
Macrostomum lignano	PAA71896.1 - Forkhead hypothetical protein BOX15 Mlig024819g4 - Macrostomum lignano	89.4	NIVC01001128.1	77649	86582
Macrostomum lignano	PAA71289.1 - Forkhead hypothetical protein BOX15 Mlig019527g1 - Macrostomum lignano	117.8	NIVC01001176.1	321489	326864
Macrostomum lignano	PAA69962.1 - Forkhead hypothetical protein BOX15 Mlig032680g1 - Macrostomum lignano	127.5	NIVC01001277.1	192700	196986
Macrostomum lignano	PAA69955.1 - Forkhead hypothetical protein BOX15 Mlig013193g1 - Macrostomum lignano	127.5	NIVC01001278.1	49882	54360
Macrostomum lignano	PAA69340.1 - Forkhead hypothetical protein BOX15 Mlig028397g2 - Macrostomum lignano	123.9	NIVC01001331.1	111602	113209
Macrostomum lignano	PAA69253.1 - Forkhead hypothetical protein BOX15 Mlig027378g1 partial - Macrostomum lignano	109.0	NIVC01001338.1	214320	218642
Macrostomum lignano	PAA68970.1 - Forkhead hypothetical protein BOX15 Mlig028453g1 - Macrostomum lignano	118.6	NIVC01001360.1	19513	22136
Macrostomum lignano	PAA68466.1 - Forkhead hypothetical protein BOX15 Mlig022853g2 partial - Macrostomum lignano	93.4	NIVC01001392.1	1780	9804
Macrostomum lignano	PAA68342.1 - Forkhead hypothetical protein BOX15 Mlig011918g1 - Macrostomum lignano	118.6	NIVC01001402.1	60930	63978
Macrostomum lignano	PAA66938.1 - Forkhead hypothetical protein BOX15 Mlig012480g1 - Macrostomum lignano	112.8	NIVC01001520.1	261036	262679
Macrostomum lignano	PAA66227.1 - Forkhead hypothetical protein BOX15 Mlig027378g3 partial - Macrostomum lignano	109.8	NIVC01001577.1	940	4348
Macrostomum lignano	PAA65299.1 - Forkhead hypothetical protein BOX15 Mlig013193g2 - Macrostomum lignano	127.5	NIVC01001666.1	153256	157266
Macrostomum lignano	PAA65282.1 - Forkhead hypothetical protein BOX15 Mlig025212g1 - Macrostomum lignano	115.4	NIVC01001668.1	76776	78933
Macrostomum lignano	PAA64185.1 - Forkhead hypothetical protein BOX15 Mlig009365g1 - Macrostomum lignano	123.6	NIVC01001776.1	245041	246693
Macrostomum lignano	PAA63134.1 - Forkhead hypothetical protein BOX15 Mlig017570g1 partial - Macrostomum lignano	107.4	NIVC01001868.1	43287	49818
Macrostomum lignano	PAA62899.1 - Forkhead hypothetical protein BOX15 Mlig028538g1 partial - Macrostomum lignano	89.7	NIVC01001891.1	62562	69505
Macrostomum lignano	PAA61937.1 - Forkhead hypothetical protein BOX15 Mlig012480g2 - Macrostomum lignano	114.3	NIVC01001985.1	41682	42713
Macrostomum lignano	PAA61882.1 - Forkhead hypothetical protein BOX15 Mlig009567g1 partial - Macrostomum lignano	107.4	NIVC01001989.1	21803	28416
Macrostomum lignano	PAA61365.1 - Forkhead hypothetical protein BOX15 Mlig023074g1 partial - Macrostomum lignano	118.0	NIVC01002041.1	172545	177803
Macrostomum lignano	PAA59795.1 - Forkhead hypothetical protein BOX15 Mlig002196g1 - Macrostomum lignano	122.8	NIVC01002230.1	93457	95039
Macrostomum lignano	PAA57905.1 - Forkhead hypothetical protein BOX15 Mlig004376g2 - Macrostomum lignano	89.4	NIVC01002434.1	52151	55699
Macrostomum lignano	PAA56613.1 - Forkhead hypothetical protein BOX15 Mlig031180g1 - Macrostomum lignano	112.8	NIVC01002599.1	32314	33964
Macrostomum lignano	PAA55352.1 - Forkhead hypothetical protein BOX15 Mlig012177g1 - Macrostomum lignano	120.9	NIVC01002767.1	57613	61092
Macrostomum lignano	PAA49259.1 - Forkhead hypothetical protein BOX15 Mlig000069g2 - Macrostomum lignano	89.4	NIVC01003932.1	18186	22912
Macrostomum lignano	PAA48166.1 - Forkhead hypothetical protein BOX15 Mlig017570g2 partial - Macrostomum lignano	107.4	NIVC01004219.1	4265	10859
Macrostomum lignano	PAA46384.1 - Forkhead hypothetical protein BOX15 Mlig012480g3 - Macrostomum lignano	112.8	NIVC01004886.1	2052	3695
Medauroidea extradentata	Medex 00008620-RA	62.9	PNEQ01004508.1	92677	93787
Medauroidea extradentata	Medex 00103392-RA	117.7	PNEQ01016025.1	53791	54513
Medauroidea extradentata	Medex 00103451-RA	124.5	PNEQ01016924.1	100720	102159
Medauroidea extradentata	Medex 00000740-RA	22.7	PNEQ01027999.1	14022	25984
Medauroidea extradentata	Medex 00071898-RA	110.7	PNEQ01035777.1	16968	20912
Medauroidea extradentata	Medex 00095445-RA	46.5	PNEQ01042704.1	27730	28227
Medauroidea extradentata	Medex 00102395-RA	117.4	PNEQ01046466.1	647	1453
Medauroidea extradentata	Medex 00087469-RA	113.1	PNEQ01050239.1	60232	61053
Medauroidea extradentata	Medex 00033731-RA	135.5	PNEQ01057279.1	11918	16982
Medauroidea extradentata	Medex 00083952-RA	117.7	PNEQ01060202.1	415	2470
Medauroidea extradentata	Medex 00054810-RA	103.0	PNEQ01071226.1	9753	10478
Medauroidea extradentata	Medex 00102100-RA	125.5	PNEQ01079980.1	35548	36885
Medauroidea extradentata	Medex 00096024-RA	132.6	PNEQ01102617.1	78193	79320
Medauroidea extradentata	Medex 00073737-RA	47.9	PNEQ01111333.1	11513	12866
Medauroidea extradentata	Medex 00088291-RA	125.4	PNEQ01112194.1	28037	33218
Medauroidea extradentata	Medex 00067557-RA	49.6	PNEQ01115924.1	7021	15607
Medauroidea extradentata	Medex 00100560-RA	135.1	PNEQ01132026.1	55875	57134
Mizuhopecten yessoensis	XP_021353421.1 - Forkhead forkhead box protein D1-like - Mizuhopecten yessoensis	127.0	NW_018403589.1	732479	748151
Mizuhopecten yessoensis	XP_021377259.1 - Forkhead uncharacterized protein LOC110465629 - Mizuhopecten yessoensis	94.2	NW_018404123.1	270422	279221
Mizuhopecten yessoensis	XP_021345225.1 - Forkhead forkhead box protein D3-like - Mizuhopecten yessoensis	122.6	NW_018404373.1	1325247	1326620
Mizuhopecten yessoensis	XP_021346965.1 - Forkhead forkhead box protein I2-B-like - Mizuhopecten yessoensis	132.3	NW_018404662.1	423988	425229	83060
Mizuhopecten yessoensis	XP_021346967.1 - Forkhead forkhead box C1-A-like - Mizuhopecten yessoensis	127.2	NW_018404662.1	508289	509836
Mizuhopecten yessoensis	XP_021348419.1 - Forkhead forkhead box protein A4-A-like - Mizuhopecten yessoensis	119.3	NW_018404943.1	647680	661753
Mizuhopecten yessoensis	XP_021351058.1 - Forkhead forkhead box protein J1-B-like - Mizuhopecten yessoensis	119.1	NW_018405514.1	270465	272259
Mizuhopecten yessoensis	XP_021353413.1 - Forkhead uncharacterized protein LOC110450282 isoform X1 - Mizuhopecten yessoensis	48.5	NW_018405900.1	991485	1006893
Mizuhopecten yessoensis	XP_021354438.1 - Forkhead forkhead box protein A1-A-like - Mizuhopecten yessoensis	78.7	NW_018406103.1	1090685	1097400
Mizuhopecten yessoensis	XP_021357612.1 - Forkhead forkhead box protein B1-like - Mizuhopecten yessoensis	126.3	NW_018406874.1	128236	129261	116068
Mizuhopecten yessoensis	XP_021357620.1 - Forkhead forkhead box protein B1-like - Mizuhopecten yessoensis	119.6	NW_018406874.1	245329	246264
Mizuhopecten yessoensis	XP_021358008.1 - Forkhead forkhead box protein F1-B-like - Mizuhopecten yessoensis	124.8	NW_018406970.1	1598374	1618449
Mizuhopecten yessoensis	XP_021360588.1 - Forkhead forkhead box protein E4-like - Mizuhopecten yessoensis	109.9	NW_018407390.1	2469916	2470671
Mizuhopecten yessoensis	XP_021361696.1 - Forkhead forkhead box protein K2-like - Mizuhopecten yessoensis	133.5	NW_018407509.1	904149	917426
Mizuhopecten yessoensis	XP_021361791.1 - Forkhead silk gland factor 1-like - Mizuhopecten yessoensis	123.4	NW_018407511.1	230305	231594
Mizuhopecten yessoensis	XP_021363305.1 - Forkhead forkhead box protein P1-like isoform X2 - Mizuhopecten yessoensis	96.9	NW_018407747.1	15257	58054
Mizuhopecten yessoensis	XP_021363790.1 - Forkhead forkhead box protein G1-like - Mizuhopecten yessoensis	129.5	NW_018407826.1	615205	616482
Mizuhopecten yessoensis	XP_021366965.1 - Forkhead forkhead box protein N3-like isoform X2 - Mizuhopecten yessoensis	113.9	NW_018408321.1	148601	194942
Mizuhopecten yessoensis	XP_021371037.1 - Forkhead forkhead box protein E1-like - Mizuhopecten yessoensis	109.1	NW_018408653.1	2274892	2280532
Mizuhopecten yessoensis	XP_021371549.1 - Forkhead forkhead box protein N4-like isoform X2 - Mizuhopecten yessoensis	106.3	NW_018408700.1	265233	274170
Mizuhopecten yessoensis	XP_021374635.1 - Forkhead forkhead box protein J3-like isoform X3 - Mizuhopecten yessoensis	121.5	NW_018408802.1	744496	772239
Mizuhopecten yessoensis	XP_021377366.1 - Forkhead forkhead box protein O-like - Mizuhopecten yessoensis	85.7	NW_018408879.1	1166968	1195763
Mizuhopecten yessoensis	XP_021378858.1 - Forkhead forkhead box protein D1-like - Mizuhopecten yessoensis	112.0	NW_018408899.1	1539612	1541015
Mizuhopecten yessoensis	XP_021343668.1 - Forkhead forkhead box protein J3-like - Mizuhopecten yessoensis	106.6	NW_018480075.1	1563089	1564516
Mnemiopsis leidyi	ML025018a-PA - Mnemiopsis leidyi	129.1	ML0250	207105	209150
Mnemiopsis leidyi	ML03251a-PA - Mnemiopsis leidyi	44.4	ML0325	19526	24659
Mnemiopsis leidyi	ML048612a-PA - Mnemiopsis leidyi	31.2	ML0486	60832	77455
Mnemiopsis leidyi	ML061510a-PA - Mnemiopsis leidyi	132.6	ML0615	75623	81219	6146
Mnemiopsis leidyi	ML06159a-PA - Mnemiopsis leidyi	134.5	ML0615	87365	92705
Mnemiopsis leidyi	ML077613a-PA - Mnemiopsis leidyi	111.3	ML0776	101832	125380
Mnemiopsis leidyi	ML11501a-PA - Mnemiopsis leidyi	43.4	ML1150	7153	22186
Mnemiopsis leidyi	ML12521a-PA - Mnemiopsis leidyi	52.7	ML1252	8034	17464
Mnemiopsis leidyi	ML154122a-PA - Mnemiopsis leidyi	126.9	ML1541	236682	270098
Mnemiopsis leidyi	ML154527a-PA - Mnemiopsis leidyi	121.1	ML1545	275526	276835
Mnemiopsis leidyi	ML216314a-PA - Mnemiopsis leidyi	110.7	ML2163	114982	117197
Mnemiopsis leidyi	ML23712a-PA - Mnemiopsis leidyi	120.9	ML2371	19852	25918
Mnemiopsis leidyi	ML46085a-PA - Mnemiopsis leidyi	104.4	ML4608	31200	33104
Monosiga brevicollis	XP_001743508.1 - Forkhead hypothetical protein partial - Monosiga brevicollis MX1	117.3	NW_001865040.1	2160937	2161499
Monosiga brevicollis	XP_001744347.1 - Forkhead hypothetical protein partial - Monosiga brevicollis MX1	91.2	NW_001865042.1	1037722	1037970	466460
Monosiga brevicollis	XP_001744416.1 - Forkhead hypothetical protein partial - Monosiga brevicollis MX1	106.2	NW_001865042.1	1504430	1504883
Monosiga brevicollis	XP_001744702.1 - Forkhead hypothetical protein - Monosiga brevicollis MX1	36.6	NW_001865043.1	676147	675961	186211
Monosiga brevicollis	XP_001744729.1 - Forkhead hypothetical protein - Monosiga brevicollis MX1	86.2	NW_001865043.1	862172	867912	190927
Monosiga brevicollis	XP_001744753.1 - Forkhead hypothetical protein - Monosiga brevicollis MX1	20.3	NW_001865043.1	1058839	1060676
Monosiga brevicollis	XP_001744839.1 - Forkhead hypothetical protein - Monosiga brevicollis MX1	88.1	NW_001865044.1	289447	290806	580297
Monosiga brevicollis	XP_001744906.1 - Forkhead hypothetical protein - Monosiga brevicollis MX1	27.6	NW_001865044.1	871103	872263
Monosiga brevicollis	XP_001746064.1 - Forkhead hypothetical protein - Monosiga brevicollis MX1	20.5	NW_001865048.1	476464	482435	606322
Monosiga brevicollis	XP_001746278.1 - Forkhead hypothetical protein - Monosiga brevicollis MX1	35.7	NW_001865048.1	1088757	1089677
Monosiga brevicollis	XP_001747016.1 - Forkhead hypothetical protein - Monosiga brevicollis MX1	105.9	NW_001865052.1	104052	106576
Monosiga brevicollis	XP_001747924.1 - Forkhead hypothetical protein - Monosiga brevicollis MX1	40.5	NW_001865056.1	94300	95415	207367
Monosiga brevicollis	XP_001747946.1 - Forkhead hypothetical protein - Monosiga brevicollis MX1	68.7	NW_001865056.1	302782	305154
Monosiga brevicollis	XP_001750891.1 - Forkhead hypothetical protein - Monosiga brevicollis MX1	25.8	NW_001865086.1	159036	165636
Mus musculus	NP_001277996.1 hepatocyte nuclear factor 3-beta isoform c Mus musculus	125.7	NC_000068.7	148043514	148044803	4887339
Mus musculus	NP_034356.1 forkhead box protein S1 Mus musculus	127.1	NC_000068.7	152932142	152933131
Mus musculus	NP_062713.2 forkhead box protein O1 Mus musculus	89.6	NC_000069.6	52268802	52346376
Mus musculus	NP_899121.1 forkhead box protein E1 Mus musculus	123.9	NC_000070.6	46344194	46345309	53311316
Mus musculus	NP_034555.3 forkhead box protein D3 Mus musculus	128.1	NC_000070.6	99656625	99658034	15249309
Mus musculus	NP_032619.1 forkhead box protein D2 Mus musculus	126.6	NC_000070.6	114907343	114908821	16326
Mus musculus	NP_056573.1 forkhead box protein E3 Mus musculus	119.9	NC_000070.6	114925147	114926013	4634607
Mus musculus	NP_766287.1 forkhead box protein J3 isoform 1 Mus musculus	124.6	NC_000070.6	119560620	119626404	641513
Mus musculus	NP_918949.1 forkhead box protein O6 Mus musculus	87.8	NC_000070.6	120267917	120287252
Mus musculus	XP_006530185.1 forkhead box protein N4 isoform X2 Mus musculus	108.5	NC_000071.6	114255491	114263063	24557017
Mus musculus	NP_001182057.1 forkhead box L1-like Mus musculus	117.4	NC_000071.6	138820080	138821619	3579905
Mus musculus	NP_951031.2 forkhead box protein K1 Mus musculus	134.1	NC_000071.6	142401524	142456756
Mus musculus	NP_444472.2 forkhead box protein P2 isoform 1 Mus musculus	98.3	NC_000072.6	15196961	15438021	55518588
Mus musculus	NP_001094934.1 forkhead box protein I3 Mus musculus	130.8	NC_000072.6	70956609	70961063	27969027
Mus musculus	NP_444432.1 forkhead box protein P1 isoform 1 Mus musculus	98.5	NC_000072.6	98930090	99163018	23665153
Mus musculus	NP_068699.1 forkhead box protein J2 Mus musculus	118.1	NC_000072.6	122828171	122842852	5522853
Mus musculus	NP_032047.4 forkhead box protein M1 Mus musculus	102.9	NC_000072.6	128365705	128373966
Mus musculus	NP_032286.1 hepatocyte nuclear factor 3-gamma Mus musculus	125.7	NC_000073.6	19014138	19023417	116387022
Mus musculus	NP_899016.2 forkhead box protein I2 Mus musculus	128.8	NC_000073.6	135410439	135412032
Mus musculus	NP_034556.2 forkhead box protein F1 Mus musculus	128.7	NC_000074.6	121084399	121086879	29736
Mus musculus	NP_038547.2 forkhead box protein C2 Mus musculus	133.8	NC_000074.6	121116615	121118099	9863
Mus musculus	NP_032050.2 forkhead box protein L1 Mus musculus	130.2	NC_000074.6	121127962	121128972
Mus musculus	NP_001028641.1 forkhead box protein R1 Mus musculus	23.4	NC_000075.6	44435177	44440817	25318452
Mus musculus	NP_071773.2 forkhead box protein B1 Mus musculus	122.4	NC_000075.6	69759269	69760246	29195415
Mus musculus	NP_036150.1 forkhead box protein L2 Mus musculus	129.6	NC_000075.6	98955661	98956788
Mus musculus	NP_062714.1 forkhead box protein O3 Mus musculus	87.3	NC_000076.6	42196501	42275433
Mus musculus	NP_076396.3 forkhead box protein I1 Mus musculus	128.8	NC_000077.6	34205510	34208023	44150728
Mus musculus	NP_032264.1 forkhead box protein N1 isoform 1 Mus musculus	109.5	NC_000077.6	78358751	78371938	37959772
Mus musculus	NP_032266.3 forkhead box protein J1 Mus musculus	119.4	NC_000077.6	116331710	116334539	4925592
Mus musculus	NP_001074401.2 forkhead box protein K2 isoform 1 Mus musculus	133.3	NC_000077.6	121260131	121306964
Mus musculus	NP_032267.1 forkhead box protein G1 Mus musculus	129.0	NC_000078.6	49384486	49385931	8156095
Mus musculus	NP_032285.2 hepatocyte nuclear factor 3-alpha Mus musculus	126.8	NC_000078.6	57542026	57545735	41650532
Mus musculus	NP_899009.2 forkhead box protein N3 Mus musculus	116.5	NC_000078.6	99196267	99388903
Mus musculus	NP_032265.3 forkhead box protein Q1 Mus musculus	108.5	NC_000079.6	31558917	31560119	65961
Mus musculus	NP_034355.2 forkhead box protein F2 Mus musculus	128.3	NC_000079.6	31626080	31630645	176563
Mus musculus	NP_032618.2 forkhead box protein C1 Mus musculus	133.7	NC_000079.6	31807208	31808869	66545751
Mus musculus	NP_032268.2 forkhead box protein D1 Mus musculus	128.3	NC_000079.6	98354620	98355990
Mus musculus	NP_032015.1 forkhead box protein H1 Mus musculus	85.9	NC_000081.6	76668307	76669871
Mus musculus	NP_083043.2 forkhead box protein P4 isoform 3 Mus musculus	98.0	NC_000083.6	47868656	47904517	40558210
Mus musculus	NP_851305.2 forkhead box protein N2 isoform 1 Mus musculus	114.8	NC_000083.6	88462727	88486926
Mus musculus	NP_032049.1 forkhead box protein B2 Mus musculus	117.6	NC_000085.6	16872354	16873640	8025860
Mus musculus	NP_032048.1 forkhead box protein D4 Mus musculus	123.5	NC_000085.6	24899500	24900834
Mus musculus	NP_473380.1 forkhead box protein P3 Mus musculus	92.1	NC_000086.7	7586355	7593043	93661778
Mus musculus	NP_061259.1 forkhead box protein O4 Mus musculus	90.4	NC_000086.7	101254821	101259522	51870613
Mus musculus	NP_001030066.1 forkhead box protein R2 Mus musculus	84.3	NC_000086.7	153130135	153131043
Nematostella vectensis	XP_001619589.1 - Forkhead hypothetical protein NEMVEDRAFT v1g150900 partial - Nematostella vectensis	37.0	NW_001830814.1	252	440
Nematostella vectensis	XP_001623177.1 - Forkhead predicted protein partial - Nematostella vectensis	65.7	NW_001833981.1	201933	203139
Nematostella vectensis	XP_001624096.1 - Forkhead predicted protein partial - Nematostella vectensis	70.5	NW_001834063.1	201933	203139
Nematostella vectensis	XP_001624144.1 - Forkhead predicted protein partial - Nematostella vectensis	24.2	NW_001834067.1	3792	9618
Nematostella vectensis	XP_001624739.1 - Forkhead predicted protein partial - Nematostella vectensis	111.0	NW_001834107.1	228021	228604
Nematostella vectensis	XP_001626000.1 - Forkhead predicted protein - Nematostella vectensis	133.1	NW_001834169.1	147928	149298
Nematostella vectensis	XP_001626709.1 - Forkhead predicted protein partial - Nematostella vectensis	118.5	NW_001834196.1	178661	178945
Nematostella vectensis	XP_001627122.1 - Forkhead predicted protein - Nematostella vectensis	128.4	NW_001834209.1	154424	155281
Nematostella vectensis	XP_001627679.1 - Forkhead predicted protein - Nematostella vectensis	69.0	NW_001834226.1	410710	413236
Nematostella vectensis	XP_001627842.1 - Forkhead predicted protein - Nematostella vectensis	107.9	NW_001834232.1	151553	155385
Nematostella vectensis	XP_001628369.1 - Forkhead predicted protein - Nematostella vectensis	114.7	NW_001834247.1	190073	190631
Nematostella vectensis	XP_001629014.1 - Forkhead predicted protein partial - Nematostella vectensis	138.6	NW_001834263.1	160793	161631
Nematostella vectensis	XP_001630317.1 - Forkhead predicted protein partial - Nematostella vectensis	98.5	NW_001834290.1	145532	145801
Nematostella vectensis	XP_001630413.1 - Forkhead predicted protein partial - Nematostella vectensis	51.1	NW_001834292.1	627775	628074
Nematostella vectensis	XP_001630565.1 - Forkhead predicted protein partial - Nematostella vectensis	114.7	NW_001834295.1	522604	522897
Nematostella vectensis	XP_001631592.1 - Forkhead predicted protein partial - Nematostella vectensis	125.8	NW_001834315.1	470961	471308	77435
Nematostella vectensis	XP_001631625.1 - Forkhead predicted protein - Nematostella vectensis	121.2	NW_001834315.1	548743	549531
Nematostella vectensis	XP_001634161.1 - Forkhead predicted protein - Nematostella vectensis	102.2	NW_001834352.1	667903	668736
Nematostella vectensis	XP_001634555.1 - Forkhead predicted protein - Nematostella vectensis	129.4	NW_001834356.1	458597	459457
Nematostella vectensis	XP_001634717.1 - Forkhead predicted protein partial - Nematostella vectensis	134.5	NW_001834358.1	505170	505463
Nematostella vectensis	XP_001636048.1 - Forkhead predicted protein partial - Nematostella vectensis	97.9	NW_001834371.1	719688	719963
Nematostella vectensis	XP_001636939.1 - Forkhead predicted protein partial - Nematostella vectensis	123.6	NW_001834380.1	1098475	1102168
Nematostella vectensis	XP_001637106.1 - Forkhead predicted protein partial - Nematostella vectensis	115.2	NW_001834381.1	886361	886651
Nematostella vectensis	XP_001637165.1 - Forkhead predicted protein - Nematostella vectensis	123.4	NW_001834382.1	938652	939830	27324
Nematostella vectensis	XP_001637167.1 - Forkhead predicted protein partial - Nematostella vectensis	116.5	NW_001834382.1	967154	967456	15199
Nematostella vectensis	XP_001637168.1 - Forkhead predicted protein partial - Nematostella vectensis	130.6	NW_001834382.1	982655	982957
Nematostella vectensis	XP_001638070.1 - Forkhead predicted protein - Nematostella vectensis	105.0	NW_001834389.1	1056794	1059414
Nematostella vectensis	XP_001638529.1 - Forkhead predicted protein - Nematostella vectensis	98.6	NW_001834393.1	340632	341531
Nematostella vectensis	XP_001638662.1 - Forkhead predicted protein - Nematostella vectensis	68.0	NW_001834394.1	580473	581922
Nematostella vectensis	XP_001638891.1 - Forkhead predicted protein partial - Nematostella vectensis	129.1	NW_001834396.1	477325	479757
Nematostella vectensis	XP_001638960.1 - Forkhead predicted protein - Nematostella vectensis	97.9	NW_001834397.1	1038506	1040906
Nematostella vectensis	XP_001639907.1 - Forkhead predicted protein partial - Nematostella vectensis	72.0	NW_001834403.1	305591	306801	1059963
Nematostella vectensis	XP_001639875.1 - Forkhead predicted protein partial - Nematostella vectensis	137.7	NW_001834403.1	1366764	1367075
Nematostella vectensis	XP_001641147.1 - Forkhead predicted protein partial - Nematostella vectensis	122.2	NW_001834409.1	2242764	2243467
Octopus vulgaris	XP_029633348.1 - Forkhead forkhead box protein N3-like - Octopus vulgaris	111.5	NC_042999.1	43055056	43366870
Octopus vulgaris	XP_029634714.1 - Forkhead forkhead box protein P1-like isoform X2 - Octopus vulgaris	96.7	NC_043000.1	35057814	35354629
Octopus vulgaris	XP_029637158.1 - Forkhead uncharacterized serine-rich protein C215.13-like - Octopus vulgaris	93.8	NC_043001.1	30966337	30987281
Octopus vulgaris	XP_029638409.1 - Forkhead forkhead box protein J1-B-like - Octopus vulgaris	119.8	NC_043002.1	74270736	74318325
Octopus vulgaris	XP_029638459.1 - Forkhead forkhead box protein N4-like - Octopus vulgaris	88.7	NC_043003.1	69318889	69376223
Octopus vulgaris	XP_029646878.1 - Forkhead forkhead box protein K2-like isoform X2 - Octopus vulgaris	133.9	NC_043013.1	45549179	45680739
Octopus vulgaris	XP_029651659.1 - Forkhead transcription factor mef2A-like isoform X3 - Octopus vulgaris	124.0	NC_043022.1	8346727	9129566
Octopus vulgaris	XP_029653697.1 - Forkhead forkhead box protein B1-like - Octopus vulgaris	117.2	NW_021823604.1	15201	16226
Octopus vulgaris	XP_029653806.1 - Forkhead LOW QUALITY PROTEIN uncharacterized protein LOC115226992 - Octopus vulgaris	131.5	NW_021824503.1	15295	17141
Octopus vulgaris	XP_029653894.1 - Forkhead forkhead box protein D1-like - Octopus vulgaris	129.1	NW_021825115.1	3882	5684
Octopus vulgaris	XP_029655092.1 - Forkhead fork head protein homolog 2-like - Octopus vulgaris	75.9	NW_021832231.1	126389	127297
Octopus vulgaris	XP_029657040.1 - Forkhead forkhead box protein O4-like - Octopus vulgaris	53.1	NW_021835012.1	12547	16199
Papilio xuthus	XP_013166427.1 - Forkhead PREDICTED forkhead box protein J3-like partial - Papilio xuthus	44.7	NW_013529073.1	93	874
Papilio xuthus	XP_013171241.1 - Forkhead PREDICTED forkhead box protein O isoform X1 - Papilio xuthus	92.2	NW_013529520.1	2237941	2303774
Papilio xuthus	XP_013174810.1 - Forkhead PREDICTED uncharacterized protein LOC106123156 - Papilio xuthus	107.8	NW_013529661.1	44359	46653
Papilio xuthus	XP_013177073.1 - Forkhead PREDICTED fork head domain transcription factor slp2-like - Papilio xuthus	130.6	NW_013529697.1	8063148	8063906	54435
Papilio xuthus	XP_013176628.1 - Forkhead PREDICTED fork head domain transcription factor slp2-like - Papilio xuthus	128.3	NW_013529697.1	8118341	8119291
Papilio xuthus	XP_013181663.1 - Forkhead PREDICTED uncharacterized protein LOC106127921 - Papilio xuthus	108.1	NW_013529788.1	131452	132918
Papilio xuthus	XP_013181754.1 - Forkhead PREDICTED uncharacterized protein LOC106128012 - Papilio xuthus	108.1	NW_013529831.1	313867	315333
Papilio xuthus	XP_013182687.1 - Forkhead PREDICTED forkhead box protein G1-like - Papilio xuthus	109.8	NW_013529941.1	111124	111765
Papilio xuthus	XP_013161600.1 - Forkhead PREDICTED fork head domain transcription factor slp1-like - Papilio xuthus	88.2	NW_013530391.1	3529159	3533770
Papilio xuthus	XP_013162708.1 - Forkhead PREDICTED forkhead box protein D3-like partial - Papilio xuthus	126.5	NW_013530507.1	1376140	1376952
Papilio xuthus	XP_013164411.1 - Forkhead PREDICTED forkhead box protein J3-like - Papilio xuthus	117.2	NW_013530860.1	520981	524276
Papilio xuthus	XP_013168790.1 - Forkhead PREDICTED forkhead box protein P1 - Papilio xuthus	97.6	NW_013531079.1	1090196	1128204
Papilio xuthus	XP_013169110.1 - Forkhead PREDICTED forkhead transcription factor HCM1-like - Papilio xuthus	103.7	NW_013531107.1	5150176	5151705	509335
Papilio xuthus	XP_013169331.1 - Forkhead PREDICTED forkhead box protein K1 - Papilio xuthus	130.0	NW_013531107.1	5661040	5692827
Papilio xuthus	XP_013169755.1 - Forkhead PREDICTED forkhead box protein L1-like - Papilio xuthus	114.0	NW_013531188.1	1791679	1792638
Papilio xuthus	XP_013170542.1 - Forkhead PREDICTED silk gland factor 1 - Papilio xuthus	124.1	NW_013531688.1	4825115	4826161
Papilio xuthus	XP_013172887.1 - Forkhead PREDICTED forkhead box protein N3-like isoform X1 - Papilio xuthus	111.7	NW_013531711.1	1916903	1928418
Papilio xuthus	XP_013174582.1 - Forkhead PREDICTED uncharacterized protein LOC106122985 - Papilio xuthus	48.5	NW_013532059.1	3447	3924
Papilio xuthus	XP_013175512.1 - Forkhead PREDICTED forkhead box protein G1-like - Papilio xuthus	109.0	NW_013532629.1	449454	450095
Papilio xuthus	XP_013176120.1 - Forkhead PREDICTED fork head domain-containing protein FD4-like - Papilio xuthus	119.0	NW_013532703.1	13932196	13932930	14350
Papilio xuthus	XP_013176069.1 - Forkhead PREDICTED fork head domain-containing protein FD4-like - Papilio xuthus	118.9	NW_013532703.1	13947280	13948029	24774
Papilio xuthus	XP_013176061.1 - Forkhead PREDICTED fork head domain-containing protein FD4-like - Papilio xuthus	117.3	NW_013532703.1	13972803	13973591
Papilio xuthus	XP_013177909.1 - Forkhead PREDICTED uncharacterized protein LOC106125309 - Papilio xuthus	108.8	NW_013532721.1	6188576	6199431
Papilio xuthus	XP_013179356.1 - Forkhead PREDICTED forkhead box protein L2-like isoform X3 - Papilio xuthus	125.2	NW_013533632.1	3175248	3218498	2403379
Papilio xuthus	XP_013179133.1 - Forkhead PREDICTED forkhead box protein F1-A-like - Papilio xuthus	125.7	NW_013533632.1	5621877	5632895	1151802
Papilio xuthus	XP_013179106.1 - Forkhead PREDICTED fork head domain-containing protein crocodile-like - Papilio xuthus	134.1	NW_013533632.1	6784697	6785707
Paramecium tetraurelia	XP_001425757.1 hypothetical protein (macronuclear) Paramecium tetraurelia	14.3	NW_001798967.1	157501	158229
Paramecium tetraurelia	XP_001428153.1 hypothetical protein (macronuclear) Paramecium tetraurelia	12.0	NW_001798979.1	102284	104258
Paramecium tetraurelia	XP_001434507.1 hypothetical protein (macronuclear) Paramecium tetraurelia	8.5	NW_001799020.1	176234	178371
Paramecium tetraurelia	XP_001439063.1 hypothetical protein (macronuclear) Paramecium tetraurelia	11.4	NW_001799067.1	486029	486750
Paramecium tetraurelia	XP_001442420.1 hypothetical protein (macronuclear) Paramecium tetraurelia	14.1	NW_001799177.1	191693	192418
Paramecium tetraurelia	XP_001448828.1 hypothetical protein (macronuclear) Paramecium tetraurelia	11.5	NW_001799377.1	118436	123095
Paramecium tetraurelia	XP_001455113.1 hypothetical protein (macronuclear) Paramecium tetraurelia	11.6	NW_001799599.1	327326	329139
Paramecium tetraurelia	XP_001455471.1 hypothetical protein (macronuclear) Paramecium tetraurelia	15.1	NW_001799619.1	169795	170519
Paramecium tetraurelia	XP_001457465.1 hypothetical protein (macronuclear) Paramecium tetraurelia	14.4	NW_001799627.1	334669	336294
Parasteatoda tepidariorum	aug3.g13311.t1	120.2	Scf5bK3_10018	160657	189665
Parasteatoda tepidariorum	aug3.g9968.t1	121.0	Scf5bK3_1163	1397777	1398790
Parasteatoda tepidariorum	aug3.g8637.t1	116.8	Scf5bK3_131.1	1526582	1555991	111760
Parasteatoda tepidariorum	aug3.g8638.t1	131.8	Scf5bK3_131.1	1667751	1669448	372036
Parasteatoda tepidariorum	aug3.g2894.t1	129.0	Scf5bK3_131.1	2041484	2052071
Parasteatoda tepidariorum	aug3.g7591.t1	95.2	Scf5bK3_1328	2125112	2370381
Parasteatoda tepidariorum	aug3.g27823.t1	129.4	Scf5bK3_133	228960	282206
Parasteatoda tepidariorum	aug3.g2974.t1	92.1	Scf5bK3_193	1631594	1739816
Parasteatoda tepidariorum	aug3.g7640.t1	111.3	Scf5bK3_1955	317823	351009
Parasteatoda tepidariorum	aug3.g19520.t1	126.3	Scf5bK3_2155	250980	283628
Parasteatoda tepidariorum	aug3.g22782.t1	68.6	Scf5bK3_2712	5569	5901
Parasteatoda tepidariorum	aug3.g15476.t1	129.2	Scf5bK3_28	3338081	3366010
Parasteatoda tepidariorum	aug3.g25060.t1	119.8	Scf5bK3_3036	940527	941666
Parasteatoda tepidariorum	aug3.g23979.t1	129.5	Scf5bK3_479	19865118	19866293
Parasteatoda tepidariorum	aug3.g6985.t1	122.5	Scf5bK3_519	827219	828436
Parasteatoda tepidariorum	aug3.g244.t1	50.5	Scf5bK3_537.1	18809355	18837363
Parasteatoda tepidariorum	aug3.g1967.t2	115.5	Scf5bK3_58	857820	908132
Parasteatoda tepidariorum	aug3.g19784.t1	111.1	Scf5bK3_756	8918992	8934439
Parasteatoda tepidariorum	aug3.g25746.t1	126.6	Scf5bK3_76	3546637	3548049
Parasteatoda tepidariorum	aug3.g26292.t1	95.5	Scf5bK3_779	879425	1119244	20097
Parasteatoda tepidariorum	aug3.g26293.t1	97.1	Scf5bK3_779	1139341	1146156
Parasteatoda tepidariorum	aug3.g19184.t1	108.7	Scf5bK3_897	5998673	6016227
Parasteatoda tepidariorum	aug3.g4586.t1	111.7	Scf5bK3_977.1	987499	988668
Pediculus humanus	XP_002423293.1 Meiosis-specific transcription factor mei4 putative - Pediculus humanus corporis	112.5	NW_002987024.1	205988	208813
Pediculus humanus	XP_002423753.1 forkhead protein/ forkhead protein domain putative - Pediculus humanus corporis	107.0	NW_002987056.1	191378	193144
Pediculus humanus	XP_002424238.1 forkhead protein/ forkhead protein domain putative - Pediculus humanus corporis	84.0	NW_002987088.1	55862	59001
Pediculus humanus	XP_002425472.1 Fork head domain-containing protein FD4 putative - Pediculus humanus corporis	116.8	NW_002987166.1	264548	265621	82606
Pediculus humanus	XP_002425473.1 Fork head domain-containing protein FD5 putative - Pediculus humanus corporis	117.4	NW_002987166.1	348227	351795
Pediculus humanus	XP_002425836.1 forkhead protein/ forkhead protein domain putative - Pediculus humanus corporis	46.6	NW_002987189.1	942460	943967	32729
Pediculus humanus	XP_002425837.1 forkhead protein/ forkhead protein domain putative - Pediculus humanus corporis	30.5	NW_002987189.1	976696	978637
Pediculus humanus	XP_002426252.1 Meiosis-specific transcription factor mei4 putative - Pediculus humanus corporis	113.2	NW_002987227.1	330271	331702
Pediculus humanus	XP_002426293.1 Forkhead box protein I1 putative - Pediculus humanus corporis	123.1	NW_002987230.1	9637	11620
Pediculus humanus	XP_002427539.1 Forkhead box protein N3 putative - Pediculus humanus corporis	129.6	NW_002987337.1	329705	335221
Pediculus humanus	XP_002430335.1 Fork head domain transcription factor slp1 putative - Pediculus humanus corporis	126.1	NW_002987822.1	148131	150838	29777
Pediculus humanus	XP_002430336.1 Hepatocyte nuclear factor 3-gamma putative - Pediculus humanus corporis	135.7	NW_002987822.1	180615	181715	154855
Pediculus humanus	XP_002430346.1 Forkhead box protein C2 putative - Pediculus humanus corporis	130.2	NW_002987822.1	336570	337388
Pediculus humanus	XP_002431277.1 Forkhead box protein D3 putative - Pediculus humanus corporis	126.3	NW_002987852.1	33904	35235
Pediculus humanus	XP_002431509.1 Forkhead box protein E1 putative - Pediculus humanus corporis	132.1	NW_002987857.1	203376	204788
Pediculus humanus	XP_002431756.1 protein fork head putative - Pediculus humanus corporis	125.5	NW_002987862.1	71007	72407
Pediculus humanus	XP_002432882.1 forkhead protein/ forkhead protein domain putative - Pediculus humanus corporis	109.0	NW_002987887.1	1042366	1044680
Penaeus vannamei	XP_027211528.1 fork head domain transcription factor slp2-like - Penaeus vannamei	132.4	NW_020868366.1	7226	7942
Penaeus vannamei	XP_027218694.1 forkhead box protein F1-A-like - Penaeus vannamei	126.4	NW_020868440.1	105961	109259
Penaeus vannamei	XP_027224092.1 forkhead box protein D1-like - Penaeus vannamei	123.9	NW_020868483.1	547996	549249
Penaeus vannamei	XP_027236224.1 LOW QUALITY PROTEIN forkhead box protein B1-like - Penaeus vannamei	112.0	NW_020868613.1	22999	23746	4346
Penaeus vannamei	XP_027236234.1 LOW QUALITY PROTEIN fork head domain-containing protein FD5-like - Penaeus vannamei	110.7	NW_020868613.1	28092	29230	29053
Penaeus vannamei	XP_027236241.1 forkhead box protein B1-like - Penaeus vannamei	117.8	NW_020868613.1	58283	59590
Penaeus vannamei	XP_027209256.1 forkhead box protein N3-like - Penaeus vannamei	111.1	NW_020868675.1	541137	557223
Penaeus vannamei	XP_027209517.1 fork head domain-containing protein FD5-like - Penaeus vannamei	115.0	NW_020868696.1	180270	181277
Penaeus vannamei	XP_027212473.1 fork head domain transcription factor slp1-like - Penaeus vannamei	129.3	NW_020869022.1	227125	228480
Penaeus vannamei	XP_027213269.1 forkhead box protein F2-like - Penaeus vannamei	124.3	NW_020869088.1	124891	139203
Penaeus vannamei	XP_027219283.1 forkhead box protein M1-like - Penaeus vannamei	115.1	NW_020869673.1	233685	235262
Penaeus vannamei	XP_027221045.1 LOW QUALITY PROTEIN forkhead box protein P1-like - Penaeus vannamei	98.9	NW_020869858.1	1054390	1087616
Penaeus vannamei	XP_027223456.1 fork head domain-containing protein FD4-like - Penaeus vannamei	120.6	NW_020870097.1	1070398	1071081
Penaeus vannamei	XP_027226564.1 forkhead box protein L1-like - Penaeus vannamei	129.1	NW_020870416.1	111714	116401
Penaeus vannamei	XP_027228066.1 forkhead box protein O-like isoform X1 - Penaeus vannamei	89.5	NW_020870596.1	293801	374275
Penaeus vannamei	XP_027235181.1 forkhead box C1-B-like - Penaeus vannamei	133.9	NW_020871708.1	358114	359613
Penaeus vannamei	XP_027237744.1 silk gland factor 1-like - Penaeus vannamei	120.7	NW_020872445.1	367187	368722
Penaeus vannamei	XP_027237857.1 forkhead box protein K2-like - Penaeus vannamei	136.0	NW_020872455.1	202292	282639
Penaeus vannamei	XP_027238088.1 cell wall protein DAN4-like - Penaeus vannamei	109.0	NW_020872490.1	271613	281498
Penaeus vannamei	XP_027206920.1 hepatocyte nuclear factor 3-alpha-like - Penaeus vannamei	114.8	NW_020872714.1	176173	186814
Penaeus vannamei	XP_027209313.1 forkhead box protein D1-like - Penaeus vannamei	120.8	NW_020872966.1	128113	130176
Petromyzon marinus	ENSPMAP00000008811.1 pep scaffold Pmarinus 7.0	131.3	GL476329	1823798	1824391
Petromyzon marinus	ENSPMAP00000007303.1 pep scaffold Pmarinus 7.0	113.4	GL476419	64371	74504
Petromyzon marinus	ENSPMAP00000007892.1 pep scaffold Pmarinus 7.0	106.3	GL476438	720069	726154
Petromyzon marinus	ENSPMAP00000002875.1 pep scaffold Pmarinus 7.0	121.5	GL476575	20060	46368
Petromyzon marinus	ENSPMAP00000007772.1 pep scaffold Pmarinus 7.0	94.4	GL476587	165352	168206
Petromyzon marinus	ENSPMAP00000011201.1 pep scaffold Pmarinus 7.0	135.9	GL476621	273267	273770
Petromyzon marinus	ENSPMAP00000005407.1 pep scaffold Pmarinus 7.0	111.2	GL476778	35820	36563
Petromyzon marinus	ENSPMAP00000010305.1 pep scaffold Pmarinus 7.0	130.0	GL476865	90824	92514
Petromyzon marinus	ENSPMAP00000004709.1 pep scaffold Pmarinus 7.0	114.9	GL476947	39389	44169
Petromyzon marinus	ENSPMAP00000005742.1 pep scaffold Pmarinus 7.0	123.7	GL477528	315168	319252
Petromyzon marinus	ENSPMAP00000009050.1 pep scaffold Pmarinus 7.0	130.3	GL477740	30298	47205
Petromyzon marinus	ENSPMAP00000004892.1 pep scaffold Pmarinus 7.0	106.3	GL478581	1830	4077	24017
Petromyzon marinus	ENSPMAP00000004900.1 pep scaffold Pmarinus 7.0	128.8	GL478581	28094	28664
Petromyzon marinus	ENSPMAP00000005268.1 pep scaffold Pmarinus 7.0	131.2	GL479108	1958	16081
Petromyzon marinus	ENSPMAP00000006571.1 pep scaffold Pmarinus 7.0	119.1	GL479302	239212	245350
Petromyzon marinus	ENSPMAP00000005187.1 pep scaffold Pmarinus 7.0	124.1	GL479371	8768	18483
Petromyzon marinus	ENSPMAP00000002884.1 pep scaffold Pmarinus 7.0	110.5	GL479751	2384	3805
Petromyzon marinus	ENSPMAP00000008920.1 pep scaffold Pmarinus 7.0	50.3	GL480851	159831	161501
Petromyzon marinus	ENSPMAP00000006092.1 pep scaffold Pmarinus 7.0	99.7	GL480955	5430	26261
Petromyzon marinus	ENSPMAP00000011204.1 pep scaffold Pmarinus 7.0	135.0	GL482301	153542	153901
Petromyzon marinus	ENSPMAP00000011215.1 pep scaffold Pmarinus 7.0	120.9	GL485236	6445	7485
Petromyzon marinus	ENSPMAP00000002535.1 pep scaffold Pmarinus 7.0	124.7	GL485262	1354	7435
Priapulus caudatus	XP_014678926.1 PREDICTED uncharacterized protein LOC106818732 - Priapulus caudatus	132.6	NW_014577063.1	893118	895727
Priapulus caudatus	XP_014667886.1 PREDICTED forkhead box protein B1-like - Priapulus caudatus	121.9	NW_014577075.1	858635	859579
Priapulus caudatus	XP_014680181.1 PREDICTED forkhead box protein C2-like - Priapulus caudatus	103.7	NW_014577101.1	409045	410421
Priapulus caudatus	XP_014681484.1 PREDICTED forkhead box protein N4-like isoform X1 - Priapulus caudatus	110.5	NW_014577127.1	56548	62261
Priapulus caudatus	XP_014681615.1 PREDICTED forkhead box protein D3-like - Priapulus caudatus	96.2	NW_014577131.1	132409	134052
Priapulus caudatus	XP_014681653.1 PREDICTED forkhead box protein N3-like partial - Priapulus caudatus	112.9	NW_014577132.1	487991	543923
Priapulus caudatus	XP_014663430.1 PREDICTED forkhead box protein F1-like partial - Priapulus caudatus	127.4	NW_014577202.1	201879	202667	99173
Priapulus caudatus	XP_014663436.1 PREDICTED forkhead box C1-B-like - Priapulus caudatus	128.6	NW_014577202.1	301840	303363
Priapulus caudatus	XP_014663542.1 PREDICTED forkhead box protein A2-A-like - Priapulus caudatus	121.6	NW_014577207.1	235076	236497	969
Priapulus caudatus	XP_014663541.1 PREDICTED hepatocyte nuclear factor 3-beta-like - Priapulus caudatus	121.0	NW_014577207.1	237466	244827
Priapulus caudatus	XP_014665528.1 PREDICTED forkhead box protein O-like - Priapulus caudatus	89.8	NW_014577287.1	36738	38596
Priapulus caudatus	XP_014667461.1 PREDICTED forkhead box protein G1-like - Priapulus caudatus	130.0	NW_014577384.1	605990	607189
Priapulus caudatus	XP_014668251.1 PREDICTED forkhead box protein D3-like - Priapulus caudatus	123.4	NW_014577429.1	168520	169971
Priapulus caudatus	XP_014670001.1 PREDICTED forkhead box protein E1-like - Priapulus caudatus	119.6	NW_014577555.1	130031	131789
Priapulus caudatus	XP_014670340.1 PREDICTED forkhead box protein L2-like - Priapulus caudatus	127.4	NW_014577585.1	90165	94774
Priapulus caudatus	XP_014674743.1 PREDICTED forkhead box protein C1-like - Priapulus caudatus	107.8	NW_014578057.1	46471	47550
Priapulus caudatus	XP_014675728.1 PREDICTED forkhead box protein M1-like - Priapulus caudatus	87.3	NW_014578250.1	10224	13751
Priapulus caudatus	XP_014676297.1 PREDICTED forkhead box protein I1-like - Priapulus caudatus	103.9	NW_014578380.1	20985	22504
Priapulus caudatus	XP_014677184.1 PREDICTED forkhead box protein K2-like isoform X1 - Priapulus caudatus	132.2	NW_014578638.1	6695	16927
Priapulus caudatus	XP_014677554.1 PREDICTED forkhead box protein Q1-like - Priapulus caudatus	91.1	NW_014578774.1	28407	30774
Priapulus caudatus	XP_014679728.1 PREDICTED forkhead box protein O1-A-like - Priapulus caudatus	41.8	NW_014580938.1	3492	3935
Priapulus caudatus	XP_014679887.1 PREDICTED forkhead box protein O-like partial - Priapulus caudatus	32.6	NW_014581697.1	126	1556
Ramazzottius varieornatus	GAU88133.1 hypothetical protein RvY 00883 - Ramazzottius varieornatus	129.9	BDGG01000001.1	2459310	2460110	1817869
Ramazzottius varieornatus	GAU88876.1 hypothetical protein RvY 01494 - Ramazzottius varieornatus	103.9	BDGG01000001.1	4277979	4280281	159562
Ramazzottius varieornatus	GAU88941.1 hypothetical protein RvY 01550 - Ramazzottius varieornatus	96.7	BDGG01000001.1	4439843	4441359	4680425
Ramazzottius varieornatus	GAU90952.1 hypothetical protein RvY 03299 - Ramazzottius varieornatus	118.7	BDGG01000001.1	9121784	9123915
Ramazzottius varieornatus	GAU91333.1 FOXO - Ramazzottius varieornatus	85.0	BDGG01000002.1	657407	659594	5350137
Ramazzottius varieornatus	GAU93501.1 hypothetical protein RvY 05432 - Ramazzottius varieornatus	124.1	BDGG01000002.1	6009731	6012437	335600
Ramazzottius varieornatus	GAU93606.1 hypothetical protein RvY 05525 - Ramazzottius varieornatus	113.8	BDGG01000002.1	6348037	6349702	456023
Ramazzottius varieornatus	GAU93776.1 hypothetical protein RvY 05663-2 - Ramazzottius varieornatus	98.2	BDGG01000002.1	6805725	6809972
Ramazzottius varieornatus	GAU96494.1 hypothetical protein RvY 07929 - Ramazzottius varieornatus	127.8	BDGG01000003.1	4121089	4124702
Ramazzottius varieornatus	GAU97730.1 hypothetical protein RvY 08976 - Ramazzottius varieornatus	114.4	BDGG01000004.1	1932859	1934310
Ramazzottius varieornatus	GAU98867.1 hypothetical protein RvY 09951 - Ramazzottius varieornatus	119.3	BDGG01000005.1	363454	364353
Ramazzottius varieornatus	GAV00947.1 hypothetical protein RvY 11729 - Ramazzottius varieornatus	129.0	BDGG01000006.1	2103231	2104184
Ramazzottius varieornatus	GAV07719.1 FOXO - Ramazzottius varieornatus	91.5	BDGG01000015.1	1148822	1150750
Ramazzottius varieornatus	GAV08687.1 hypothetical protein RvY 18345 - Ramazzottius varieornatus	93.5	BDGG01000018.1	484166	486233
Rhincodon typus	XP_020392969.1 forkhead box protein D2-like Rhincodon typus	128.4	NW_018027491.1	68390	69448	45029
Rhincodon typus	XP_020392981.1 forkhead box protein E4-like Rhincodon typus	129.7	NW_018027491.1	114477	115703
Rhincodon typus	XP_020367408.1 forkhead box protein P1-like partial Rhincodon typus	100.1	NW_018027615.1	5716	44280
Rhincodon typus	XP_020375668.1 forkhead box protein L1 Rhincodon typus	130.4	NW_018028130.1	227019	228482	7777
Rhincodon typus	XP_020375686.1 forkhead box protein C2 Rhincodon typus	134.3	NW_018028130.1	236259	237665	133146
Rhincodon typus	XP_020375715.1 forkhead box protein F1 Rhincodon typus	128.2	NW_018028130.1	370811	374508
Rhincodon typus	XP_020380682.1 forkhead box protein M1 Rhincodon typus	100.1	NW_018028508.1	163020	180554
Rhincodon typus	XP_020380787.1 forkhead box protein G1 Rhincodon typus	129.4	NW_018028514.1	192978	194207
Rhincodon typus	XP_020382384.1 forkhead box protein O1 isoform X1 Rhincodon typus	90.2	NW_018028608.1	272926	345692
Rhincodon typus	XP_020387198.1 forkhead box protein N3-like partial Rhincodon typus	118.4	NW_018029008.1	17286	98745
Rhincodon typus	XP_020390243.1 forkhead box protein O1-like Rhincodon typus	89.0	NW_018029286.1	250240	283182
Rhincodon typus	XP_020391965.1 LOW QUALITY PROTEIN forkhead box protein N4 Rhincodon typus	112.9	NW_018029432.1	67482	102136
Rhincodon typus	XP_020365805.1 forkhead box protein N2 Rhincodon typus	110.2	NW_018030141.1	119285	164398
Rhincodon typus	XP_020366582.1 forkhead box protein D3 Rhincodon typus	125.7	NW_018030742.1	75262	76395
Rhincodon typus	XP_020366928.1 forkhead box protein L1 Rhincodon typus	121.5	NW_018031046.1	57373	58731
Rhincodon typus	XP_020366967.1 LOW QUALITY PROTEIN forkhead box protein D1 Rhincodon typus	129.2	NW_018031083.1	236872	237832
Rhincodon typus	XP_020368048.1 hepatocyte nuclear factor 3-beta Rhincodon typus	126.9	NW_018032068.1	277795	279837
Rhincodon typus	XP_020368898.1 LOW QUALITY PROTEIN forkhead box protein J1-B-like Rhincodon typus	122.9	NW_018032868.1	143230	163915
Rhincodon typus	XP_020370049.1 forkhead box protein L2 Rhincodon typus	132.9	NW_018033908.1	32150	33046
Rhincodon typus	XP_020370667.1 forkhead box protein J3 isoform X4 Rhincodon typus	124.9	NW_018034545.1	12919	72155
Rhincodon typus	XP_020371701.1 forkhead box protein G1-like Rhincodon typus	129.7	NW_018035577.1	32344	33456
Rhincodon typus	XP_020371989.1 forkhead box protein B2-like Rhincodon typus	119.4	NW_018035911.1	123306	124268
Rhincodon typus	XP_020372683.1 forkhead box protein D2-like Rhincodon typus	124.6	NW_018036692.1	88004	88927
Rhincodon typus	XP_020372769.1 LOW QUALITY PROTEIN forkhead box protein I1c-like Rhincodon typus	134.6	NW_018036767.1	87783	91494
Rhincodon typus	XP_020373260.1 forkhead box protein K2 isoform X2 Rhincodon typus	134.1	NW_018037295.1	1318	99731
Rhincodon typus	XP_020373467.1 forkhead box protein I1 Rhincodon typus	129.7	NW_018037480.1	98622	100402
Rhincodon typus	XP_020373660.1 LOW QUALITY PROTEIN forkhead box protein P4-like Rhincodon typus	55.1	NW_018037779.1	19530	79594
Rhincodon typus	XP_020374063.1 forkhead box protein O3-like Rhincodon typus	29.6	NW_018038179.1	12328	33230
Rhincodon typus	XP_020376454.1 forkhead box protein P2-like partial Rhincodon typus	29.4	NW_018041402.1	13596	25212
Rhincodon typus	XP_020376587.1 forkhead box protein K1 Rhincodon typus	134.9	NW_018041622.1	7893	104517
Rhincodon typus	XP_020376681.1 forkhead box protein O6-like partial Rhincodon typus	46.9	NW_018041787.1	92005	92430
Rhincodon typus	XP_020377286.1 forkhead box protein D3-like Rhincodon typus	123.5	NW_018042761.1	61610	62764
Rhincodon typus	XP_020377572.1 forkhead box protein A1-A-like Rhincodon typus	126.8	NW_018043214.1	37041	39010
Rhincodon typus	XP_020378535.1 forkhead box protein G1-like Rhincodon typus	125.6	NW_018044909.1	11782	12573
Rhincodon typus	XP_020381060.1 forkhead box protein N1-like partial Rhincodon typus	111.2	NW_018050691.1	4635	28687
Rhincodon typus	XP_020381100.1 forkhead box protein J1-A-like partial Rhincodon typus	21.3	NW_018050837.1	1625	2311
Rhincodon typus	XP_020383147.1 LOW QUALITY PROTEIN forkhead box protein I2-A-like Rhincodon typus	132.8	NW_018056427.1	25549	27724
Rhincodon typus	XP_020383664.1 forkhead box protein O3 Rhincodon typus	89.8	NW_018057561.1	29128	82147
Rhincodon typus	XP_020383861.1 forkhead box protein Q1 Rhincodon typus	111.4	NW_018057842.1	559888	560847	51752
Rhincodon typus	XP_020383862.1 forkhead box protein F2 Rhincodon typus	129.2	NW_018057842.1	612599	616430	90654
Rhincodon typus	XP_020383863.1 forkhead box protein C1 Rhincodon typus	134.7	NW_018057842.1	707084	708490
Rhincodon typus	XP_020387849.1 LOW QUALITY PROTEIN forkhead box protein B1-like Rhincodon typus	122.5	NW_018069200.1	28289	29306
Rhincodon typus	XP_020391339.1 forkhead box protein E1 Rhincodon typus	124.3	NW_018078359.1	27255	28355
Rhincodon typus	XP_020391592.1 LOW QUALITY PROTEIN forkhead box protein P2-like partial Rhincodon typus	98.6	NW_018079108.1	14457	49611
Rhincodon typus	XP_020392660.1 forkhead box protein L2-like Rhincodon typus	131.6	NW_018083255.1	3335	4180
Rhopalosiphum maidis	XP_026822802.1 uncharacterized protein LOC113560883 - Rhopalosiphum maidis	111.3	NC_040877.1	11818460	11820301	31530943
Rhopalosiphum maidis	XP_026806740.1 forkhead box protein D5-C-like - Rhopalosiphum maidis	127.2	NC_040877.1	43351244	43360996	274643
Rhopalosiphum maidis	XP_026804391.1 forkhead box protein K2 isoform X1 - Rhopalosiphum maidis	125.1	NC_040877.1	43635639	43644504	39526797
Rhopalosiphum maidis	XP_026818012.1 forkhead box protein D3-like - Rhopalosiphum maidis	125.4	NC_040877.1	83171301	83172944	2916304
Rhopalosiphum maidis	XP_026819837.1 forkhead box protein O1-like - Rhopalosiphum maidis	87.1	NC_040877.1	86089248	86099841	2441145
Rhopalosiphum maidis	XP_026818082.1 forkhead box protein J1.2-like - Rhopalosiphum maidis	99.6	NC_040877.1	88540986	88542693	1317011
Rhopalosiphum maidis	XP_026808661.1 forkhead box protein O-like - Rhopalosiphum maidis	90.7	NC_040877.1	89859704	89896024
Rhopalosiphum maidis	XP_026813086.1 forkhead box protein I1c-like - Rhopalosiphum maidis	126.7	NC_040878.1	2785594	2807199	3179975
Rhopalosiphum maidis	XP_026813400.1 forkhead box protein D1-like - Rhopalosiphum maidis	124.7	NC_040878.1	5987174	5996617	1262764
Rhopalosiphum maidis	XP_026810719.1 fork head domain transcription factor slp1-like - Rhopalosiphum maidis	122.8	NC_040878.1	7259381	7260607	4933359
Rhopalosiphum maidis	XP_026812802.1 forkhead box protein D1 - Rhopalosiphum maidis	109.5	NC_040878.1	12193966	12195336	24381389
Rhopalosiphum maidis	XP_026810074.1 fork head domain-containing protein crocodile-like - Rhopalosiphum maidis	131.5	NC_040878.1	36576725	36578029
Rhopalosiphum maidis	XP_026819878.1 forkhead box protein O1-like - Rhopalosiphum maidis	87.1	NC_040879.1	770155	780753	34556216
Rhopalosiphum maidis	XP_026819829.1 histone-lysine N-methyltransferase 2D-like - Rhopalosiphum maidis	123.2	NC_040879.1	35336969	35339038
Rhopalosiphum maidis	XP_026822908.1 fork head domain-containing protein FD4-like - Rhopalosiphum maidis	115.5	NC_040880.1	25629092	25630507	121873
Rhopalosiphum maidis	XP_026822050.1 fork head domain-containing protein FD4-like isoform X1 - Rhopalosiphum maidis	117.9	NC_040880.1	25752380	25792899	23581518
Rhopalosiphum maidis	XP_026818357.1 forkhead box protein N3-like isoform X3 - Rhopalosiphum maidis	109.1	NC_040880.1	49374417	49395836
Saccharomyces cerevisiae	NP_009991.2 Hcm1p - Saccharomyces cerevisiae S288C	117.4	NC_001135.5	229310	231004
Saccharomyces cerevisiae	NP_012135.1 forkhead family transcription factor FKH1 - Saccharomyces cerevisiae S288C	102.0	NC_001141.2	100781	102235
Saccharomyces cerevisiae	NP_014331.3 forkhead family transcription factor FKH2 - Saccharomyces cerevisiae S288C	109.9	NC_001146.8	495701	498289
Saccharomyces cerevisiae	NP_015429.1 Fhl1p - Saccharomyces cerevisiae S288C	86.0	NC_001148.4	733623	736433
Salpingoeca rosetta	XP_004998851.1 hypothetical protein PTSG 00302 - Salpingoeca rosetta	94.1	NW_004457740.1	1330637	1335332
Salpingoeca rosetta	XP_004988709.1 winged helix protein CWH-5 - Salpingoeca rosetta	108.8	NW_004754900.1	401063	405861
Salpingoeca rosetta	XP_004992236.1 hypothetical protein PTSG 06836 - Salpingoeca rosetta	46.9	NW_004754917.1	613412	616348
Salpingoeca rosetta	XP_004996643.1 hypothetical protein PTSG 02160 - Salpingoeca rosetta	99.8	NW_004754929.1	441950	444197	721747
Salpingoeca rosetta	XP_004996805.1 forkhead box J3 - Salpingoeca rosetta	89.1	NW_004754929.1	1165944	1169281	206048
Salpingoeca rosetta	XP_004996854.1 hypothetical protein PTSG 02366 - Salpingoeca rosetta	65.2	NW_004754929.1	1375329	1378101
Salpingoeca rosetta	XP_004998378.1 hypothetical protein PTSG 00908 - Salpingoeca rosetta	96.9	NW_004754932.1	1563851	1566996	125225
Salpingoeca rosetta	XP_004998409.1 hypothetical protein PTSG 00936 - Salpingoeca rosetta	117.2	NW_004754932.1	1692221	1695764
Schistosoma japonicum	TNN21110.1 - Forkhead Forkhead box protein - Schistosoma japonicum	85.9	SKCS01000013.1	280299	297260
Schistosoma japonicum	TNN20903.1 - Forkhead Forkhead box protein isoform 1 - Schistosoma japonicum	105.2	SKCS01000017.1	215028	229362
Schistosoma japonicum	TNN18970.1 - Forkhead Forkhead box protein - Schistosoma japonicum	34.1	SKCS01000058.1	712633	729871	57485
Schistosoma japonicum	TNN18976.1 - Forkhead Forkhead box protein - Schistosoma japonicum	126.3	SKCS01000058.1	787356	829564
Schistosoma japonicum	TNN18376.1 - Forkhead Forkhead box protein D3 - Schistosoma japonicum	120.9	SKCS01000077.1	270423	272192
Schistosoma japonicum	TNN15776.1 - Forkhead Silk gland factor 1 - Schistosoma japonicum	118.5	SKCS01000143.1	2412284	2415985
Schistosoma japonicum	TNN14977.1 - Forkhead Fork head domain transcription factor slp2 - Schistosoma japonicum	126.1	SKCS01000160.1	1389776	1391425
Schistosoma japonicum	TNN14725.1 - Forkhead Forkhead box protein partial - Schistosoma japonicum	119.8	SKCS01000166.1	1504072	1514756
Schistosoma japonicum	TNN14529.1 - Forkhead Forkhead box protein - Schistosoma japonicum	126.7	SKCS01000172.1	111760	113409
Schistosoma japonicum	TNN13909.1 - Forkhead Forkhead box protein isoform 3 - Schistosoma japonicum	112.9	SKCS01000181.1	670407	683433
Schistosoma japonicum	TNN12494.1 - Forkhead Forkhead box protein I2 - Schistosoma japonicum	102.9	SKCS01000222.1	57592	67410
Schistosoma japonicum	TNN12466.1 - Forkhead Forkhead box protein isoform 1 - Schistosoma japonicum	118.4	SKCS01000224.1	269946	287006
Schistosoma japonicum	TNN10290.1 - Forkhead Forkhead box protein partial - Schistosoma japonicum	85.6	SKCS01000363.1	53486	98030
Schistosoma japonicum	TNN09427.1 - Forkhead Fork head domain-containing protein - Schistosoma japonicum	127.4	SKCS01000395.1	1357541	1372301
Schistosoma japonicum	TNN07255.1 - Forkhead Hepatocyte nuclear factor 3-gamma - Schistosoma japonicum	110.9	SKCS01000435.1	445384	452868
Schistosoma japonicum	TNN05824.1 - Forkhead Forkhead box protein - Schistosoma japonicum	123.9	SKCS01000498.1	120477	128569
Schistosoma japonicum	TNN04975.1 - Forkhead Forkhead box protein - Schistosoma japonicum	108.8	SKCS01000673.1	8200	17843
Sphaeroforma arctica	XP_014149885.1 - Forkhead hypothetical protein SARC 11503 - Sphaeroforma arctica JP610	59.9	NW_014038832.1	3224	5998
Sphaeroforma arctica	XP_014154761.1 - Forkhead hypothetical protein SARC 06800 - Sphaeroforma arctica JP610	32.0	NW_014040056.1	59238	63175
Sphaeroforma arctica	XP_014155067.1 - Forkhead hypothetical protein SARC 06500 - Sphaeroforma arctica JP610	73.2	NW_014040092.1	41228	42406
Sphaeroforma arctica	XP_014155922.1 - Forkhead hypothetical protein SARC 05680 - Sphaeroforma arctica JP610	124.9	NW_014040187.1	7810	14973
Sphaeroforma arctica	XP_014159756.1 - Forkhead hypothetical protein SARC 01963 - Sphaeroforma arctica JP610	109.6	NW_014040474.1	6889	10238
Sphaeroforma arctica	XP_014161497.1 - Forkhead hypothetical protein SARC 00296 - Sphaeroforma arctica JP610	97.9	NW_014040550.1	102431	104581
Strigamia maritima	SMAR000486-PA pep	127.8	JH430066	13736	14752
Strigamia maritima	SMAR013946-PA pep	115.5	JH430223	149142	150503
Strigamia maritima	SMAR001695-PA pep	131.1	JH430738	162238	164496
Strigamia maritima	SMAR004878-PA pep	129.3	JH431551	119226	121801
Strigamia maritima	SMAR005037-PA pep	126.1	JH431575	13371	14744
Strigamia maritima	SMAR014746-PA pep	130.4	JH431675	74464	78515
Strigamia maritima	SMAR006586-PA pep	127.8	JH431711	68762	72249
Strigamia maritima	SMAR007498-PA pep	113.7	JH431789	580447	582371
Strigamia maritima	SMAR008104-PA pep	49.4	JH431825	80070	82296
Strigamia maritima	SMAR009566-PA pep	119.9	JH431917	76334	78212
Strigamia maritima	SMAR010853-PA pep	49.3	JH432004	119043	121529	115006
Strigamia maritima	SMAR010863-PA pep	98.4	JH432004	236535	242472
Strigamia maritima	SMAR010887-PA pep	129.6	JH432006	32176	33321
Strigamia maritima	SMAR012068-PA pep	122.6	JH432114	839547	840395
Strigamia maritima	SMAR012270-PA pep	122.1	JH432127	18887	19618
Strigamia maritima	SMAR012448-PA pep	111.7	JH432141	48970	50025
Strigamia maritima	SMAR012465-PA pep	133.6	JH432147	5633	6874
Strigamia maritima	SMAR014430-PA pep	96.2	JH432211	323501	337223
Strongylocentrotus purpuratus	NP_001073025.1 forkhead transcription factor X Strongylocentrotus purpuratus	66.8	NW_022145532.1	619723	620921
Strongylocentrotus purpuratus	XP_030835814.1 uncharacterized protein LOC100889230 Strongylocentrotus purpuratus	34.9	NW_022145595.1	27623088	27630034
Strongylocentrotus purpuratus	XP_003725384.1 forkhead box protein E3 Strongylocentrotus purpuratus	110.4	NW_022145599.1	2398924	2399916	33427
Strongylocentrotus purpuratus	XP_003731560.1 forkhead box protein E3 Strongylocentrotus purpuratus	110.4	NW_022145599.1	2433343	2434332	8083116
Strongylocentrotus purpuratus	NP_001073013.1 forkhead transcription factor J1 Strongylocentrotus purpuratus	120.8	NW_022145599.1	10517448	10526335	1066209
Strongylocentrotus purpuratus	XP_793339.4 forkhead box protein K2 Strongylocentrotus purpuratus	130.6	NW_022145599.1	11592544	11601282
Strongylocentrotus purpuratus	XP_011676224.2 forkhead box protein I1c Strongylocentrotus purpuratus	131.5	NW_022145600.1	16296488	16297555
Strongylocentrotus purpuratus	XP_030842448.1 forkhead box protein J3 Strongylocentrotus purpuratus	127.0	NW_022145601.1	5136171	5180418	5893442
Strongylocentrotus purpuratus	XP_001200755.1 forkhead box protein E4 Strongylocentrotus purpuratus	124.6	NW_022145601.1	11073860	11075095
Strongylocentrotus purpuratus	XP_797015.3 uncharacterized protein LOC576632 isoform X1 Strongylocentrotus purpuratus	95.3	NW_022145603.1	24976377	24981909
Strongylocentrotus purpuratus	XP_789327.2 forkhead box protein biniou Strongylocentrotus purpuratus	110.0	NW_022145606.1	35177150	35184455
Strongylocentrotus purpuratus	XP_030850453.1 forkhead box protein O1 Strongylocentrotus purpuratus	91.7	NW_022145607.1	34894366	34917563
Strongylocentrotus purpuratus	XP_003724544.1 forkhead box protein D1 Strongylocentrotus purpuratus	124.8	NW_022145609.1	19832831	19834036
Strongylocentrotus purpuratus	NP_001073010.1 forkhead transcription factor A Strongylocentrotus purpuratus	122.8	NW_022145611.1	31437548	31438870	3244015
Strongylocentrotus purpuratus	NP_001123284.1 forkhead transcription factor G Strongylocentrotus purpuratus	129.0	NW_022145611.1	34682885	34684408	7410969
Strongylocentrotus purpuratus	XP_030855503.1 forkhead box protein N3 Strongylocentrotus purpuratus	105.1	NW_022145611.1	42095377	42099866
Strongylocentrotus purpuratus	XP_030856001.1 forkhead box protein P1 isoform X6 Strongylocentrotus purpuratus	92.1	NW_022145612.1	1685431	1699239	31181901
Strongylocentrotus purpuratus	XP_030828812.1 forkhead box protein C2-A-like Strongylocentrotus purpuratus	66.8	NW_022145612.1	32881140	32882339
Strongylocentrotus purpuratus	XP_003729928.3 forkhead box protein Q1 Strongylocentrotus purpuratus	107.8	NW_022145614.1	2237377	2238813	4154463
Strongylocentrotus purpuratus	XP_030831561.1 forkhead box protein F1-A Strongylocentrotus purpuratus	128.4	NW_022145614.1	6393276	6394550	65908
Strongylocentrotus purpuratus	XP_003727782.1 forkhead box protein C2-B Strongylocentrotus purpuratus	128.9	NW_022145614.1	6460458	6462017	193304
Strongylocentrotus purpuratus	XP_003727781.2 forkhead box protein C1-A Strongylocentrotus purpuratus	129.8	NW_022145614.1	6655321	6656751
Strongylocentrotus purpuratus	XP_030832626.1 uncharacterized protein LOC115920611 isoform X2 Strongylocentrotus purpuratus	86.4	NW_022145615.1	3766077	3771781	744701
Strongylocentrotus purpuratus	XP_003726009.2 LOW QUALITY PROTEIN uncharacterized protein LOC373528 Strongylocentrotus purpuratus	85.4	NW_022145615.1	4516482	4522130	2821057
Strongylocentrotus purpuratus	NP_999797.1 winged helix transcription factor Forkhead-1 Strongylocentrotus purpuratus	118.0	NW_022145615.1	7343187	7344271	13069516
Strongylocentrotus purpuratus	XP_003727565.2 forkhead box protein E3 Strongylocentrotus purpuratus	125.0	NW_022145615.1	20413787	20414848
Tetranychus urticae	XP_015789848.1 - Forkhead forkhead box protein L1 - Tetranychus urticae	113.9	NW_015449930.1	4381621	4382460	3378450
Tetranychus urticae	XP_015782202.1 - Forkhead fork head domain transcription factor slp2-like - Tetranychus urticae	130.4	NW_015449930.1	7760910	7761710
Tetranychus urticae	XP_025018635.1 - Forkhead fork head domain-containing protein FD4-like - Tetranychus urticae	47.0	NW_015449931.1	1317005	1318330
Tetranychus urticae	XP_015783078.1 - Forkhead forkhead box protein B2-like - Tetranychus urticae	119.9	NW_015449934.1	3014054	3015307
Tetranychus urticae	XP_015783878.1 - Forkhead fork head domain transcription factor slp1-like - Tetranychus urticae	125.0	NW_015449936.1	2304153	2305064
Tetranychus urticae	XP_015785242.1 - Forkhead uncharacterized protein LOC107362655 - Tetranychus urticae	58.3	NW_015449937.1	586602	588079	161091
Tetranychus urticae	XP_015784837.1 - Forkhead fork head domain transcription factor slp1-like - Tetranychus urticae	130.4	NW_015449937.1	749170	749958
Tetranychus urticae	XP_015786379.1 - Forkhead transcription factor mef2A - Tetranychus urticae	93.9	NW_015449939.1	108926	113387	1502680
Tetranychus urticae	XP_015786272.1 - Forkhead myb-like protein A - Tetranychus urticae	108.2	NW_015449939.1	1616067	1620406
Tetranychus urticae	XP_015788334.1 - Forkhead forkhead box protein A2-B - Tetranychus urticae	126.5	NW_015449943.1	1291071	1292012
Tetranychus urticae	XP_015789420.1 - Forkhead forkhead box protein O - Tetranychus urticae	92.4	NW_015449947.1	1464983	1468263
Tetranychus urticae	XP_015789806.1 - Forkhead forkhead box protein N2 - Tetranychus urticae	109.9	NW_015449948.1	740201	742347	167192
Tetranychus urticae	XP_015789770.1 - Forkhead forkhead box protein F1-B-like - Tetranychus urticae	118.0	NW_015449948.1	909539	910984
Tetranychus urticae	XP_015790416.1 - Forkhead uncharacterized protein LOC107367242 - Tetranychus urticae	52.0	NW_015449950.1	1244537	1246114
Tetranychus urticae	XP_015790791.1 - Forkhead forkhead box protein D3-like - Tetranychus urticae	127.4	NW_015449951.1	93688	94503
Tetranychus urticae	XP_015791809.1 - Forkhead forkhead box protein K2 isoform X3 - Tetranychus urticae	132.0	NW_015449956.1	11351	15299
Tetranychus urticae	XP_015792248.1 - Forkhead protein MTL1 - Tetranychus urticae	119.0	NW_015449958.1	306421	309024
Tribolium castaneum	XP_968056.1 PREDICTED fork head domain-containing protein FD4 - Tribolium castaneum	118.3	NC_007416.3	2870369	2871094	30767
Tribolium castaneum	XP_968211.1 PREDICTED protein lin-31 isoform X2 - Tribolium castaneum	117.1	NC_007416.3	2901861	2902841	3117218
Tribolium castaneum	XP_015836159.1 PREDICTED forkhead box protein P1 isoform X13 - Tribolium castaneum	94.4	NC_007416.3	6020059	6050075	552180
Tribolium castaneum	XP_008200692.1 PREDICTED forkhead box protein D4 isoform X2 - Tribolium castaneum	114.8	NC_007416.3	6602255	6605673
Tribolium castaneum	XP_008201201.1 PREDICTED forkhead box protein O isoform X2 - Tribolium castaneum	95.4	NC_007417.3	10349046	10405160	2627433
Tribolium castaneum	XP_008201700.1 PREDICTED forkhead box protein N5 isoform X4 - Tribolium castaneum	92.9	NC_007417.3	13032593	13035316
Tribolium castaneum	XP_008192238.1 PREDICTED forkhead box protein F1 - Tribolium castaneum	127.7	NC_007418.3	9190250	9183540	64370
Tribolium castaneum	XP_001812698.1 PREDICTED fork head domain-containing protein crocodile - Tribolium castaneum	136.2	NC_007418.3	9247910	9248938	21116976
Tribolium castaneum	XP_008198974.1 PREDICTED fork head domain-containing protein FD2 - Tribolium castaneum	134.9	NC_007418.3	30365914	30377388
Tribolium castaneum	XP_008191760.1 PREDICTED forkhead box protein N3 isoform X1 - Tribolium castaneum	115.8	NC_007419.2	1422545	1424112	3010624
Tribolium castaneum	NP_001071091.1 sloppy-paired - Tribolium castaneum	132.1	NC_007419.2	4434736	4435671	26505
Tribolium castaneum	XP_973691.3 PREDICTED fork head domain transcription factor slp2 - Tribolium castaneum	129.7	NC_007419.2	4462176	4463567
Tribolium castaneum	XP_974828.2 PREDICTED forkhead box protein L2 isoform X2 - Tribolium castaneum	131.5	NC_007420.3	9296860	9310692	2289230
Tribolium castaneum	NP_001034503.2 fork head - Tribolium castaneum	124.9	NC_007420.3	11599922	11601217
Tribolium castaneum	XP_008200175.1 PREDICTED forkhead box protein D3 - Tribolium castaneum	125.2	NC_007422.5	3955851	3956675
Tribolium castaneum	XP_008196921.1 PREDICTED forkhead box protein N2 - Tribolium castaneum	103.9	NC_007423.3	11114071	11117519	1124667
Tribolium castaneum	XP_969795.2 PREDICTED forkhead box protein K1 - Tribolium castaneum	135.5	NC_007423.3	12242186	12251268
Tribolium castaneum	XP_969282.1 PREDICTED forkhead box protein P4 - Tribolium castaneum	108.6	NC_007424.3	11040407	11041993
Trichoplax	RDD47818.1 Forkhead box protein I1 - Trichoplax sp. H2	98.1	NOWV01000001.1	469014	470588	800214
Trichoplax	RDD47914.1 Forkhead box protein D3-B - Trichoplax sp. H2	125.7	NOWV01000001.1	1270802	1272373	33297
Trichoplax	RDD47915.1 Forkhead box protein E4 - Trichoplax sp. H2	122.4	NOWV01000001.1	1305670	1307551
Trichoplax	RDD47710.1 Forkhead box protein C2 - Trichoplax sp. H2	131.0	NOWV01000002.1	133563	135236	31064
Trichoplax	RDD47703.1 Forkhead box protein Q1 - Trichoplax sp. H2	105.0	NOWV01000002.1	166300	167809	5736
Trichoplax	RDD47705.1 Forkhead box protein F1-B - Trichoplax sp. H2	118.7	NOWV01000002.1	173545	175761	561946
Trichoplax	RDD47550.1 Forkhead box protein G1 - Trichoplax sp. H2	124.3	NOWV01000002.1	737707	738444
Trichoplax	RDD46817.1 Forkhead box protein O - Trichoplax sp. H2	90.1	NOWV01000006.1	114930	118514
Trichoplax	RDD46484.1 Forkhead box protein G1 - Trichoplax sp. H2	130.8	NOWV01000008.1	648600	649901
Trichoplax	RDD46354.1 Forkhead box protein B1 - Trichoplax sp. H2	117.4	NOWV01000009.1	646192	647115
Trichoplax	RDD46010.1 Forkhead box protein P4 - Trichoplax sp. H2	87.6	NOWV01000011.1	998354	1002027
Trichoplax	RDD44751.1 Forkhead box protein A2-A - Trichoplax sp. H2	126.2	NOWV01000022.1	290262	291494
Trichoplax	RDD44637.1 Forkhead box protein N4 - Trichoplax sp. H2	101.4	NOWV01000023.1	581067	583304
Trichoplax	RDD43906.1 Forkhead box protein J1-B - Trichoplax sp. H2	120.6	NOWV01000032.1	424450	428414
Trichoplax	RDD42990.1 Forkhead box protein G1 - Trichoplax sp. H2	126.1	NOWV01000045.1	134072	135315
Trichoplax	RDD39842.1 Forkhead box protein N3 - Trichoplax sp. H2	110.5	NOWV01000120.1	97693	101264
Trichoplax	RDD38870.1 Forkhead box protein K2 - Trichoplax sp. H2	128.1	NOWV01000157.1	103368	108678
Trichoplax	RDD38845.1 Forkhead box protein J2 - Trichoplax sp. H2	121.0	NOWV01000158.1	2218	10468
Trichoplax	RDD38262.1 Forkhead box protein M1 - Trichoplax sp. H2	107.6	NOWV01000186.1	53432	56069
Trichoplax	RDD36805.1 Forkhead box protein J3 partial - Trichoplax sp. H2	56.2	NOWV01000311.1	53035	53349
Varroa destructor	XP_022645565.1 forkhead box protein D1-like isoform X2 - Varroa destructor	115.4	NW_019211454.1	32071767	32081845
Varroa destructor	XP_022650158.1 forkhead box protein D3-like - Varroa destructor	127.3	NW_019211455.1	27207561	27208502	23347980
Varroa destructor	XP_022645672.1 forkhead box protein O-like - Varroa destructor	89.4	NW_019211455.1	50556482	50644474
Varroa destructor	XP_022656008.1 forkhead box protein F2-like - Varroa destructor	119.0	NW_019211456.1	6650024	6675319	49494711
Varroa destructor	XP_022653906.1 fork head transcription factor 1-like - Varroa destructor	129.6	NW_019211456.1	56170030	56172929
Varroa destructor	XP_022660651.1 fork head domain transcription factor slp2-like - Varroa destructor	127.4	NW_019211457.1	2188424	2189428	10644146
Varroa destructor	XP_022659409.1 uncharacterized protein LOC111249611 - Varroa destructor	112.0	NW_019211457.1	12833574	12845490	1198397
Varroa destructor	XP_022659743.1 uncharacterized protein LOC111249741 - Varroa destructor	108.1	NW_019211457.1	14043887	14075451	6714384
Varroa destructor	XP_022657443.1 forkhead box protein K2-like - Varroa destructor	133.6	NW_019211457.1	20789835	20792051	5869701
Varroa destructor	XP_022657947.1 forkhead box protein K2-like - Varroa destructor	133.7	NW_019211457.1	26661752	26670555	6559964
Varroa destructor	XP_022659981.1 forkhead box protein P1-like isoform X4 - Varroa destructor	97.2	NW_019211457.1	33230519	33294855
Varroa destructor	XP_022663730.1 silk gland factor 1-like - Varroa destructor	124.9	NW_019211458.1	28673885	28680750
Varroa destructor	XP_022668098.1 forkhead box protein I1c-like isoform X2 - Varroa destructor	128.9	NW_019211459.1	6073511	6077521	26003766
Varroa destructor	XP_022667790.1 forkhead box protein M1-like - Varroa destructor	132.1	NW_019211459.1	32081287	32083419
Varroa destructor	XP_022670469.1 fork head domain-containing protein FD5-like - Varroa destructor	113.4	NW_019211460.1	6102919	6103782	30203475
Varroa destructor	XP_022671815.1 forkhead box protein D2-like - Varroa destructor	122.1	NW_019211460.1	36307257	36310316
Xenopus tropicalis	NP_001016787.1 forkhead box protein I1c Xenopus tropicalis	133.6	NC_030677.1	15314578	15318501	19507
Xenopus tropicalis	NP_989265.1 forkhead box protein I1 Xenopus tropicalis	130.9	NC_030677.1	15338008	15339590	79983242
Xenopus tropicalis	XP_002936729.1 PREDICTED forkhead box protein E1 Xenopus tropicalis	126.1	NC_030677.1	95322832	95323965	21510739
Xenopus tropicalis	NP_001016928.1 forkhead box protein D5 Xenopus tropicalis	126.9	NC_030677.1	116834704	116835762	15198
Xenopus tropicalis	XP_002935635.1 PREDICTED forkhead box protein D5-C-like Xenopus tropicalis	123.5	NC_030677.1	116850960	116851976	3097784
Xenopus tropicalis	XP_004921500.1 PREDICTED LOW QUALITY PROTEIN forkhead box protein B2 Xenopus tropicalis	120.7	NC_030677.1	119949760	119950713	18248934
Xenopus tropicalis	NP_001096332.1 forkhead box protein N4 Xenopus tropicalis	112.0	NC_030677.1	138199647	138208317	28296542
Xenopus tropicalis	NP_001008148.1 forkhead box protein D1 Xenopus tropicalis	129.1	NC_030677.1	166504859	166505848
Xenopus tropicalis	XP_017947285.1 PREDICTED forkhead box protein N1 Xenopus tropicalis	109.9	NC_030678.1	27124349	27142806	25832675
Xenopus tropicalis	XP_002939401.1 PREDICTED forkhead box protein O6 Xenopus tropicalis	87.0	NC_030678.1	52975481	53014708	9693022
Xenopus tropicalis	NP_001070655.1 forkhead box protein P4 Xenopus tropicalis	96.7	NC_030678.1	62707730	62725784	84751717
Xenopus tropicalis	NP_001008016.1 forkhead box protein O1 Xenopus tropicalis	91.1	NC_030678.1	147477501	147512485
Xenopus tropicalis	XP_002941428.1 PREDICTED forkhead box protein M1 isoform X1 Xenopus tropicalis	104.3	NC_030679.1	1788413	1793724	21452960
Xenopus tropicalis	NP_988949.1 forkhead box protein I1-ema Xenopus tropicalis	129.7	NC_030679.1	23246684	23248288	34506370
Xenopus tropicalis	XP_012813844.1 PREDICTED forkhead box protein P2 isoform X6 Xenopus tropicalis	98.9	NC_030679.1	57754658	57818509	28729211
Xenopus tropicalis	NP_001107970.1 forkhead box protein B1 Xenopus tropicalis	121.7	NC_030679.1	86547720	86548688
Xenopus tropicalis	NP_988938.1 forkhead box protein A4 Xenopus tropicalis	127.4	NC_030680.1	37187296	37190179	26730532
Xenopus tropicalis	NP_998857.1 forkhead box protein C2 Xenopus tropicalis	134.3	NC_030680.1	63920711	63922102	18503
Xenopus tropicalis	XP_012817795.1 PREDICTED forkhead box protein L1 Xenopus tropicalis	131.8	NC_030680.1	63940605	63941825	2839727
Xenopus tropicalis	NP_001039226.1 forkhead box protein F1 Xenopus tropicalis	129.2	NC_030680.1	66781552	66784276	11593181
Xenopus tropicalis	NP_001011383.1 forkhead box protein D3 Xenopus tropicalis	128.7	NC_030680.1	78377457	78378566	5443977
Xenopus tropicalis	XP_002931457.1 PREDICTED forkhead box protein E3 Xenopus tropicalis	130.1	NC_030680.1	83822543	83823739	25665
Xenopus tropicalis	XP_002931458.1 PREDICTED forkhead box protein D2 Xenopus tropicalis	129.0	NC_030680.1	83849404	83850450
Xenopus tropicalis	NP_001017017.1 forkhead box protein N2 Xenopus tropicalis	111.4	NC_030681.1	17228329	17233817	8553082
Xenopus tropicalis	NP_989423.1 forkhead box protein A2 Xenopus tropicalis	127.0	NC_030681.1	25786899	25789038	49517397
Xenopus tropicalis	NP_001096419.1 forkhead box protein O3 Xenopus tropicalis	89.3	NC_030681.1	75306435	75368255	49304994
Xenopus tropicalis	XP_004917868.1 PREDICTED forkhead box protein L2 Xenopus tropicalis	129.6	NC_030681.1	124673249	124674229
Xenopus tropicalis	XP_002934447.1 PREDICTED forkhead box protein Q1 Xenopus tropicalis	111.1	NC_030682.1	51597592	51598905	53125
Xenopus tropicalis	NP_001093702.1 forkhead box protein F2 Xenopus tropicalis	128.4	NC_030682.1	51652030	51660063	91866
Xenopus tropicalis	NP_001007864.1 forkhead box protein C1 Xenopus tropicalis	134.0	NC_030682.1	51751929	51753416
Xenopus tropicalis	NP_001005675.2 forkhead box protein J2 Xenopus tropicalis	118.6	NC_030683.1	758082	770608	14979489
Xenopus tropicalis	NP_001016544.1 forkhead box protein I2 Xenopus tropicalis	131.5	NC_030683.1	15750097	15752878	62108093
Xenopus tropicalis	NP_001103516.1 forkhead box protein J3 Xenopus tropicalis	124.7	NC_030683.1	77860971	77892818	7693529
Xenopus tropicalis	NP_001037918.1 forkhead box protein N5 Xenopus tropicalis	81.9	NC_030683.1	85586347	85592411
Xenopus tropicalis	XP_017951850.1 PREDICTED uncharacterized protein foxp3 Xenopus tropicalis	89.0	NC_030684.1	7690632	7707641	15688471
Xenopus tropicalis	XP_004916879.1 PREDICTED forkhead box protein O4 isoform X2 Xenopus tropicalis	93.0	NC_030684.1	23396112	23405330	41792495
Xenopus tropicalis	XP_012823843.1 PREDICTED forkhead box protein N3 isoform X3 Xenopus tropicalis	116.6	NC_030684.1	65197825	65278605	23513926
Xenopus tropicalis	NP_989419.1 forkhead box protein A1 Xenopus tropicalis	123.4	NC_030684.1	88792531	88796466	3395732
Xenopus tropicalis	NP_001116933.1 forkhead box protein G1 Xenopus tropicalis	129.3	NC_030684.1	92192198	92193496
Xenopus tropicalis	NP_001008143.1 forkhead box protein J1.2 Xenopus tropicalis	122.3	NC_030685.1	14415969	14418962	7150493
Xenopus tropicalis	XP_002932017.1 PREDICTED forkhead box L1-like Xenopus tropicalis	121.4	NC_030685.1	21569455	21575233
Xenopus tropicalis	NP_001011367.1 forkhead box protein J1 Xenopus tropicalis	120.6	NC_030686.1	36488196	36491109
Xenopus tropicalis	NP_001017084.1 forkhead box protein H1 Xenopus tropicalis	90.1	NW_016683476.1	25894	31243
Xenopus tropicalis	NP_001135634.1 forkhead box protein K2 Xenopus tropicalis	133.3	NW_016683632.1	32068	41627
Xenopus tropicalis	XP_012810735.2 PREDICTED LOW QUALITY PROTEIN forkhead activin signal transducer 3-like partial Xenopus tropicalis	39.2	NW_016685064.1	74	1315
