# Supplementary material for: Phylogenetic analysis of forkhead transcription factors in the Panarthropoda
Source: Dev Genes Evol. 2022 Mar 1;232(1):39–48. doi: 10.1007/s00427-022-00686-3 (PMC8918179; doi:10.1007/s00427-022-00686-3)
Supplement: Supplementary file 8 — Supplementary file8 (XLSX 38 KB) Supplementary Table S3. Results of Fox gene sub-family assignments of panarthropod sequences. Column A gives the species name, column B gives the accession information for the sequence data. Columns C, D and E give the Fox gene sub-family the gene has been assigned to in the phylogenetic analyses: in the analysis with all opisthokont species, but only the forkhead domain (column C), the analysis of the panarthropod taxon sub-set and only the forkhead domain (column D), and the analysis of the the panarthropod taxon sub-set and the entire protein sequence (column E). Column F gives the consensus classification of the gene into a Fox gene sub-family, i.e. if the gene is placed in the same sub-family in at least 2 of the 3 analyses, then this sub-family is defined as the consensus, otherwise the gene is classified in the "orphan" category (indicated by questionmarks). [file 427_2022_686_MOESM8_ESM.xlsx]

## Sheet: Tabelle1
SPECIES	ID	ALL SEQUENCES_DOMAIN_ONLY	TAXON_TREE_DOMAIN_ONLY	TAXON_TREES_FULL_LENGTH	CONSENSUS
Apis mellifera	XP_006559945.2 fork head domain-containing protein FD4 - Apis mellifera	Q2	Q2	Q2	Q2
Apis mellifera	XP_003251005.1 fork head domain transcription factor slp2 - Apis mellifera	G	G	G	G
Apis mellifera	XP_026297786.1 forkhead box protein O isoform X1 - Apis mellifera	O	O	O	O
Apis mellifera	XP_001122142.3 forkhead box protein I1-ema - Apis mellifera	L1	L1	L1	L1
Apis mellifera	XP_016769141.2 uncharacterized protein LOC100576300 - Apis mellifera	T	T	T	T
Apis mellifera	XP_026298091.1 fork head domain transcription factor slp1 isoform X2 - Apis mellifera	L2	L2	L2	L2
Apis mellifera	XP_016769212.2 hybrid signal transduction histidine kinase D isoform X1 - Apis mellifera	N1/4	N1/4	N1/4	N1/4
Apis mellifera	XP_001120879.2 forkhead box protein A2-A-like - Apis mellifera	B	B	B	B
Apis mellifera	XP_006561652.2 forkhead box protein D3 - Apis mellifera	D	D	D	D
Apis mellifera	XP_394770.5 silk gland factor 1 - Apis mellifera	A	A	A	A
Apis mellifera	XP_006566805.1 forkhead box protein N3 - Apis mellifera	N2/3	N2/3	N2/3	N2/3
Apis mellifera	NP_001098419.1 FoXP_protein - Apis mellifera	P	P	P	P
Apis mellifera	XP_003250310.2 forkhead box protein J1 - Apis mellifera	J1	J1	J1	J1
Apis mellifera	XP_006572376.1 forkhead box protein K1 isoform X3 - Apis mellifera	K	K	K	K
Armadillidium vulgare	RXG69498.1 Forkhead box protein P1 - Armadillidium vulgare	P	P	P	P
Armadillidium vulgare	RXG69443.1 Forkhead box protein N3 - Armadillidium vulgare	N2/3	N2/3	N2/3	N2/3
Armadillidium vulgare	RXG68985.1 Forkhead box protein K2 - Armadillidium vulgare	K	K	K	K
Armadillidium vulgare	RXG67640.1 Fork head domain-containing protein FD4 - Armadillidium vulgare	B	B	B	B
Armadillidium vulgare	RXG62209.1 Fork head domain transcription factor slp2 - Armadillidium vulgare	G	G	G	G
Armadillidium vulgare	RXG59656.1 Fork head domain-containing protein FD3 - Armadillidium vulgare	D	D	D	D
Armadillidium vulgare	RXG59355.1 Silk gland factor 1 - Armadillidium vulgare	A	A	A	A
Armadillidium vulgare	RXG58103.1 Forkhead box protein J3 partial - Armadillidium vulgare	J2/3	J2/3	J2/3	J2/3
Armadillidium vulgare	RXG55621.1 Forkhead box protein P4 partial - Armadillidium vulgare	P	P	P	P
Armadillidium vulgare	RXG55167.1 Fork head domain-containing protein FD4 - Armadillidium vulgare	B	B	B	B
Armadillidium vulgare	RXG54877.1 Forkhead box protein F1 - Armadillidium vulgare	F	F	F	F
Armadillidium vulgare	RXG53182.1 Fork head domain-containing protein FD4 partial - Armadillidium vulgare	B	B	B	B
Blattella germanica	PSN57857.1 Forkhead box protein P4 partial - Blattella germanica	P	P	P	P
Blattella germanica	PSN54287.1 hypothetical protein C0J52 06963 - Blattella germanica	Q2	Q2	Q2	Q2
Blattella germanica	PSN52942.1 hypothetical protein C0J52 03645 - Blattella germanica	L1	L1	L1	L1
Blattella germanica	PSN52416.1 Fork head domain transcription factor slp2 - Blattella germanica	G	G	G	G
Blattella germanica	PSN51715.1 hypothetical protein C0J52 12304 - Blattella germanica	N2/3	N2/3	N2/3	N2/3
Blattella germanica	PSN48746.1 hypothetical protein C0J52 08908 - Blattella germanica	C	C	C	C
Blattella germanica	PSN48747.1 hypothetical protein C0J52 08909 - Blattella germanica	F	F	F	F
Blattella germanica	PSN48407.1 hypothetical protein C0J52 12087 - Blattella germanica	K	K	K	K
Blattella germanica	PSN48412.1 hypothetical protein C0J52 12095 - Blattella germanica	B	B	B	B
Blattella germanica	PSN48418.1 Fork head domain-containing protein FD4 - Blattella germanica	B	B	B	B
Blattella germanica	PSN47265.1 hypothetical protein C0J52 13357 - Blattella germanica	L2	L2	L2	L2
Blattella germanica	PSN45382.1 hypothetical protein C0J52 07542 - Blattella germanica	T	T	T	T
Blattella germanica	PSN42634.1 Protein fork head - Blattella germanica	A	A	A	A
Blattella germanica	PSN41724.1 Forkhead box protein D3-A - Blattella germanica	D	D	D	D
Blattella germanica	PSN38839.1 hypothetical protein C0J52 12604 - Blattella germanica	N1/4	N1/4	N1/4	N1/4
Blattella germanica	PSN38837.1 Forkhead box protein N1 - Blattella germanica	N1/4	N1/4	N1/4	N1/4
Blattella germanica	PSN36693.1 Forkhead box protein O - Blattella germanica	O	O	O	O
Blattella germanica	PSN33435.1 hypothetical protein C0J52 17963 - Blattella germanica	J2/3	J2/3	J2/3	J2/3
Blattella germanica	PSN32236.1 hypothetical protein C0J52 17242 - Blattella germanica	J1	J1	J1	J1
Catajapyx aquilonaris	CAQU005661-PA	N1/4	N1/4	N1/4	N1/4
Catajapyx aquilonaris	CAQU000462-PA	L2	L2	L2	L2
Catajapyx aquilonaris	CAQU000451-PA	T	T	T	T
Catajapyx aquilonaris	CAQU006929-PA	P	P	P	P
Catajapyx aquilonaris	CAQU008488-PA	C	C	C	C
Catajapyx aquilonaris	CAQU004625-PA	D	D	D	D
Catajapyx aquilonaris	CAQU003849-PA	Q2	Q2	Q2	Q2
Catajapyx aquilonaris	CAQU007586-PA	O	O	O	O
Catajapyx aquilonaris	CAQU009005-PA	F	F	F	F
Catajapyx aquilonaris	CAQU004983-PA	G	G	G	G
Catajapyx aquilonaris	CAQU008087-PA	O	O	O	O
Catajapyx aquilonaris	CAQU001022-PA	J2/3	J2/3	J2/3	J2/3
Catajapyx aquilonaris	CAQU005073-PA	A	A	A	A
Catajapyx aquilonaris	CAQU003506-PA	B	B	B	B
Centruroides sculpturatus	XP_023231409.1 forkhead box protein J1-B-like - Centruroides sculpturatus	J1	J1	J1	J1
Centruroides sculpturatus	XP_023241811.1 forkhead box protein D3 - Centruroides sculpturatus	D	D	D	D
Centruroides sculpturatus	XP_023211382.1 forkhead box protein Q1-like - Centruroides sculpturatus	Q1	Q1	Q1	Q1
Centruroides sculpturatus	XP_023211608.1 forkhead box protein F1-like - Centruroides sculpturatus	F	F	F	F
Centruroides sculpturatus	XP_023211596.1 forkhead box protein C2-like - Centruroides sculpturatus	C	C	C	C
Centruroides sculpturatus	XP_023211626.1 forkhead box protein C1-B-like - Centruroides sculpturatus	L1	L1	L1	L1
Centruroides sculpturatus	XP_023215734.1 forkhead box protein J3-like isoform X1 - Centruroides sculpturatus	J2/3	J2/3	J2/3	J2/3
Centruroides sculpturatus	XP_023216049.1 forkhead box protein B1-like - Centruroides sculpturatus	B	B	B	B
Centruroides sculpturatus	XP_023216972.1 forkhead box protein O-like - Centruroides sculpturatus	O	O	O	O
Centruroides sculpturatus	XP_023219634.1 forkhead box protein D3-like - Centruroides sculpturatus	D	D	D	D
Centruroides sculpturatus	XP_023224588.1 forkhead box protein E4-like - Centruroides sculpturatus	L2	L2	L2	L2
Centruroides sculpturatus	XP_023224597.1 forkhead box protein I2-B-like - Centruroides sculpturatus	L2	L2	L2	L2
Centruroides sculpturatus	XP_023224576.1 forkhead box protein E4-like isoform X4 - Centruroides sculpturatus	L2	D	L2	L2
Centruroides sculpturatus	XP_023225081.1 uncharacterized protein LOC111626038 - Centruroides sculpturatus	M	N1/4	N1/4	N1/4
Centruroides sculpturatus	XP_023227893.1 uncharacterized protein LOC111628355 - Centruroides sculpturatus	N1/4	N1/4	N1/4	N1/4
Centruroides sculpturatus	XP_023227889.1 uncharacterized protein LOC111628351 - Centruroides sculpturatus	N1/4	N1/4	N1/4	N1/4
Centruroides sculpturatus	XP_023228853.1 silk gland factor 1-like - Centruroides sculpturatus	A	A	A	A
Centruroides sculpturatus	XP_023233165.1 forkhead box protein O-like - Centruroides sculpturatus	O	O	O	O
Centruroides sculpturatus	XP_023234530.1 forkhead box protein J3-like isoform X1 - Centruroides sculpturatus	T	T	J1	T
Centruroides sculpturatus	XP_023234551.1 silk gland factor 1-like - Centruroides sculpturatus	A	A	A	A
Centruroides sculpturatus	XP_023236610.1 forkhead box protein K2-like - Centruroides sculpturatus	K	K	K	K
Centruroides sculpturatus	XP_023236623.1 fork head domain transcription factor slp1-like - Centruroides sculpturatus	G	G	G	G
Centruroides sculpturatus	XP_023236996.1 forkhead box protein E3-like - Centruroides sculpturatus	Q2	Q2	Q2	Q2
Centruroides sculpturatus	XP_023241045.1 forkhead box C1-A-like - Centruroides sculpturatus	C	C	C	C
Centruroides sculpturatus	XP_023241029.1 forkhead box C1-A-like - Centruroides sculpturatus	C	C	C	C
Centruroides sculpturatus	XP_023241034.1 forkhead box protein C2-like - Centruroides sculpturatus	L1	L1	L1	L1
Centruroides sculpturatus	XP_023241921.1 forkhead box protein P1-like - Centruroides sculpturatus	P	P	P	P
Centruroides sculpturatus	XP_023242516.1 forkhead box protein N3-like - Centruroides sculpturatus	N2/3	N2/3	N2/3	N2/3
Centruroides sculpturatus	XP_023209455.1 forkhead box protein G1-like - Centruroides sculpturatus	G	G	G	G
Centruroides sculpturatus	XP_023210657.1 forkhead box protein P2-like partial - Centruroides sculpturatus	P	P	P	P
Centruroides sculpturatus	XP_023211987.1 forkhead box protein F1-like - Centruroides sculpturatus	F	F	F	F
Centruroides sculpturatus	XP_023213528.1 forkhead box protein F1-like - Centruroides sculpturatus	F	F	F	F
Centruroides sculpturatus	XP_023213530.1 forkhead box protein F1-like - Centruroides sculpturatus	F	F	F	F
Centruroides sculpturatus	XP_023213529.1 forkhead box protein F1-like - Centruroides sculpturatus	F	F	F	F
Ctenocephalides felis	XP_026462467.1 uncharacterized protein LOC113364192 - Ctenocephalides felis	N1/4	N1/4	N1/4	N1/4
Ctenocephalides felis	XP_026475348.1 uncharacterized protein LOC113379894 - Ctenocephalides felis	C	L1	L1	L1
Ctenocephalides felis	XP_026463975.1 fork head domain transcription factor slp2-like - Ctenocephalides felis	G	G	G	G
Ctenocephalides felis	XP_026464196.1 fork head domain transcription factor slp2-like - Ctenocephalides felis	G	G	G	G
Ctenocephalides felis	XP_026464198.1 fork head domain transcription factor slp2-like - Ctenocephalides felis	G	G	G	G
Ctenocephalides felis	XP_026464673.1 fork head domain-containing protein FD4-like - Ctenocephalides felis	B	B	B	B
Ctenocephalides felis	XP_026464772.1 forkhead box protein E3 - Ctenocephalides felis	Q2	Q2	Q2	Q2
Ctenocephalides felis	XP_026465949.1 forkhead box protein F2-like - Ctenocephalides felis	F	F	F	F
Ctenocephalides felis	XP_026468402.1 forkhead box protein J1-B-like - Ctenocephalides felis	J1	J1	J1	J1
Ctenocephalides felis	XP_026469657.1 forkhead box protein J1.2-like - Ctenocephalides felis	J1	J1	J1	J1
Ctenocephalides felis	XP_026468824.1 protein fork head-like - Ctenocephalides felis	A	A	A	A
Ctenocephalides felis	XP_026469291.1 protein fork head-like - Ctenocephalides felis	A	A	A	A
Ctenocephalides felis	XP_026472326.1 forkhead box protein K1 - Ctenocephalides felis	K	K	K	K
Ctenocephalides felis	XP_026472380.1 forkhead box protein P1 - Ctenocephalides felis	P	P	P	P
Ctenocephalides felis	XP_026473980.1 uncharacterized protein LOC113377774 - Ctenocephalides felis	N1/4	N1/4	N1/4	N1/4
Ctenocephalides felis	XP_026475391.1 putative uncharacterized protein DDB G0279653 partial - Ctenocephalides felis	N2/3	N2/3	N2/3	N2/3
Ctenocephalides felis	XP_026475399.1 forkhead box protein F2-like partial - Ctenocephalides felis	F	F	F	F
Ctenocephalides felis	XP_026476008.1 LOW QUALITY PROTEIN fork head domain-containing protein FD4-like - Ctenocephalides felis	B	Q2	B	B
Ctenocephalides felis	XP_026477093.1 forkhead box protein D3-like - Ctenocephalides felis	D	D	D	D
Ctenocephalides felis	XP_026477050.1 forkhead box protein O - Ctenocephalides felis	O	O	O	O
Ctenocephalides felis	XP_026477058.1 forkhead box protein O-like - Ctenocephalides felis	O	O	O	O
Ctenocephalides felis	XP_026479508.1 putative uncharacterized protein DDB G0279653 - Ctenocephalides felis	N2/3	N2/3	N2/3	N2/3
Ctenocephalides felis	XP_026478701.1 homeobox protein 2-like isoform X3 - Ctenocephalides felis	N2/3	N2/3	N2/3	N2/3
Ctenocephalides felis	XP_026479643.1 forkhead box protein F2-like - Ctenocephalides felis	F	F	F	F
Ctenocephalides felis	XP_026479644.1 forkhead box protein F1-like - Ctenocephalides felis	F	F	F	F
Ctenocephalides felis	XP_026479648.1 forkhead box protein F1-like - Ctenocephalides felis	F	F	F	F
Ctenocephalides felis	XP_026479650.1 fork head domain-containing protein crocodile-like - Ctenocephalides felis	C	C	C	C
Ctenocephalides felis	XP_026479652.1 LOW QUALITY PROTEIN fork head domain-containing protein crocodile-like - Ctenocephalides felis	C	C	C	C
Ctenocephalides felis	XP_026479653.1 fork head domain-containing protein crocodile-like - Ctenocephalides felis	C	C	C	C
Ctenocephalides felis	XP_026479655.1 fork head domain-containing protein crocodile-like - Ctenocephalides felis	C	C	C	C
Ctenocephalides felis	XP_026479656.1 fork head domain-containing protein crocodile-like - Ctenocephalides felis	C	C	C	C
Daphnia magna	KZS21281.1 Forkhead box Q1-like protein - Daphnia magna	F	F	F	F
Daphnia magna	KZS21282.1 Hepatocyte nuclear factor 3-beta-like protein - Daphnia magna	C	C	C	C
Daphnia magna	KZS20843.1 Forkhead box protein K2 - Daphnia magna	K	K	K	K
Daphnia magna	KZS16354.1 putative Forkhead domain 102C - Daphnia magna	Q2	Q2	Q2	Q2
Daphnia magna	KZS16202.1 Forkhead box sub-group 0-like protein - Daphnia magna	O	O	O	O
Daphnia magna	KZS14810.1 putative Forkhead box protein J1 - Daphnia magna	N2/3	N2/3	N2/3	N2/3
Daphnia magna	KZS13549.1 putative Forkhead box protein O partial - Daphnia magna	O	O	O	O
Daphnia magna	KZS12177.1 Uncharacterized protein APZ42 022976 - Daphnia magna	N1/4	N1/4	N1/4	N1/4
Daphnia magna	KZS11084.1 putative Forkhead box protein P4 - Daphnia magna	P	P	P	P
Daphnia magna	KZS11476.1 Uncharacterized protein APZ42 024280 - Daphnia magna	K	???	O	???
Daphnia magna	KZS10960.1 putative Fork head domain-containing protein FD4 - Daphnia magna	B	B	B	B
Daphnia magna	KZS10889.1 putative Forkhead box protein J1 - Daphnia magna	J1	J1	J1	J1
Daphnia magna	KZS10225.1 putative Fork head transcription factor - Daphnia magna	A	A	A	A
Daphnia magna	KZS06080.1 Forkhead box J3-like protein - Daphnia magna	L2	L2	L2	L2
Daphnia magna	KZS06120.1 Forkhead box D3-like protein - Daphnia magna	D	D	D	D
Daphnia magna	KZS05005.1 Forkhead box J3-like protein - Daphnia magna	G	G	G	G
Daphnia magna	KZS04036.1 Forkhead box N3-like protein - Daphnia magna	T	T	T	T
Drosophila melanogaster	NP_726538.1 uncharacterized protein Dmel CG32006 - Drosophila melanogaster	Q2	J1	J1	J1
Drosophila melanogaster	NP_651951.1 forkhead domain 102C - Drosophila melanogaster	Q2	Q2	Q2	Q2
Drosophila melanogaster	NP_726887.1 circadianly regulated gene - Drosophila melanogaster	T	T	T	T
Drosophila melanogaster	NP_726889.3 forkhead domain 3F isoform C - Drosophila melanogaster	T	T	T	T
Drosophila melanogaster	NP_511071.3 checkpoint suppressor 1-like isoform A - Drosophila melanogaster	N2/3	N2/3	N2/3	N2/3
Drosophila melanogaster	NP_608369.1 forkhead domain 19B - Drosophila melanogaster	G	G	G	G
Drosophila melanogaster	NP_001097726.1 forkhead box P isoform D - Drosophila melanogaster	P	P	P	P
Drosophila melanogaster	NP_524302.1 jumeau - Drosophila melanogaster	N1/4	N1/4	N1/4	N1/4
Drosophila melanogaster	NP_996204.1 forkhead box sub-group O isoform C - Drosophila melanogaster	O	O	O	O
Drosophila melanogaster	NP_524495.1 forkhead domain 96Ca isoform A - Drosophila melanogaster	B	B	B	B
Drosophila melanogaster	NP_524496.1 forkhead domain 96Cb - Drosophila melanogaster	B	B	B	B
Drosophila melanogaster	NP_524542.1 fork head isoform A - Drosophila melanogaster	A	A	A	A
Drosophila melanogaster	NP_523814.1 forkhead domain 59A - Drosophila melanogaster	D	D	D	D
Drosophila melanogaster	NP_476730.1 sloppy paired 1 - Drosophila melanogaster	G	G	G	G
Drosophila melanogaster	NP_476834.1 sloppy paired 2 - Drosophila melanogaster	G	G	G	G
Drosophila melanogaster	NP_523912.1 forkhead box L1 isoform A - Drosophila melanogaster	L1	L1	L1	L1
Drosophila melanogaster	NP_523950.2 biniou - Drosophila melanogaster	F	F	F	F
Drosophila melanogaster	NP_001261703.1 forkhead box K isoform P - Drosophila melanogaster	K	K	K	K
Drosophila melanogaster	NP_524202.1 crocodile - Drosophila melanogaster	C	C	C	C
Ephemera danica	EDAN007312-PA	O	O	O	O
Ephemera danica	EDAN009364-PA	L2	L2	L2	L2
Ephemera danica	EDAN001144-PA	P	P	P	P
Ephemera danica	EDAN005910-PA	L1	C	L1	L1
Ephemera danica	EDAN006960-PA	F	F	F	F
Ephemera danica	EDAN006962-PA	C	C	C	C
Ephemera danica	EDAN008382-PA	J2/3	J2/3	J2/3	J2/3
Ephemera danica	EDAN010189-PA	N2/3	N2/3	N2/3	N2/3
Ephemera danica	EDAN008197-PA	T	T	T	T
Ephemera danica	EDAN001272-PA	A	A	A	A
Ephemera danica	EDAN001305-PA	G	G	G	G
Ephemera danica	EDAN009430-PA	K	C	K	K
Ephemera danica	EDAN013500-PA	J1	J1	J1	J1
Ephemera danica	EDAN004535-PA	N1/4	N1/4	N1/4	N1/4
Ephemera danica	EDAN014607-PA	Q2	Q2	Q2	Q2
Ephemera danica	EDAN002784-PA	B	B	B	B
Ephemera danica	EDAN002785-PA	B	B	B	B
Ephemera danica	EDAN015675-PA	D	D	D	D
Ephemera danica	EDAN015676-PA	D	D	D	D
Euperipatoides kanangrensis	c210548 g2 i1 - Euperipatoides kanangrensis	A	A	A	A
Euperipatoides kanangrensis	c209936 g10 i1 - Euperipatoides kanangrensis	B	B	B	B
Euperipatoides kanangrensis	c201337 g1 i1 - Euperipatoides kanangrensis	C	C	C	C
Euperipatoides kanangrensis	c216200 g4 i1 - Euperipatoides kanangrensis	D	D	D	D
Euperipatoides kanangrensis	c207329 g5 i1 - Euperipatoides kanangrensis	F	F	F	F
Euperipatoides kanangrensis	c211567 g2 i1 - Euperipatoides kanangrensis	T	T	T	T
Euperipatoides kanangrensis	c187844 g1 i1 - Euperipatoides kanangrensis	G	G	G	G
Euperipatoides kanangrensis	c174686 g2 i1 - Euperipatoides kanangrensis	H	H	H	H
Euperipatoides kanangrensis	c166986 g3 i1 - Euperipatoides kanangrensis	J1	J1	J1	J1
Euperipatoides kanangrensis	c207500 g6 i1 - Euperipatoides kanangrensis	J2/3	J2/3	J2/3	J2/3
Euperipatoides kanangrensis	c214392 g4 i1 - Euperipatoides kanangrensis	K	K	K	K
Euperipatoides kanangrensis	c198591 g1 i1 - Euperipatoides kanangrensis	L1	L1	L1	L1
Euperipatoides kanangrensis	c179257 g3 i1 - Euperipatoides kanangrensis	L2	L2	L2	L2
Euperipatoides kanangrensis	c200914 g1 i1 - Euperipatoides kanangrensis	M	J2/3	???	???
Euperipatoides kanangrensis	c209805 g1 i1 - Euperipatoides kanangrensis	N1/4	N1/4	N1/4	N1/4
Euperipatoides kanangrensis	c215345 g6 i2 - Euperipatoides kanangrensis	N2/3	N2/3	N2/3	N2/3
Euperipatoides kanangrensis	c213502 g2 i1 - Euperipatoides kanangrensis	O	O	O	O
Euperipatoides kanangrensis	c205826 g2 i8 - Euperipatoides kanangrensis	P	P	P	P
Euperipatoides kanangrensis	c158622 g2 i1 - Euperipatoides kanangrensis	Q1	Q1	Q1	Q1
Euperipatoides kanangrensis	c207492 g1 i1 - Euperipatoides kanangrensis	Q2	Q2	Q2	Q2
Eurytemora affinis	EAFF014893-PA - Forkhead	J1	???	J2/3	???
Eurytemora affinis	EAFF003388-PA - Forkhead	P	P	P	P
Eurytemora affinis	EAFF014119-PA - Forkhead	O	O	O	O
Eurytemora affinis	EAFF012056-PA - Forkhead	F	F	F	F
Eurytemora affinis	EAFF017448-PA - Forkhead	P	P	P	P
Eurytemora affinis	EAFF017452-PA - Forkhead	P	P	P	P
Eurytemora affinis	EAFF018958-PA - Forkhead	K	K	K	K
Eurytemora affinis	EAFF000688-PA - Forkhead	N1/4	N1/4	N1/4	N1/4
Eurytemora affinis	EAFF000979-PA - Forkhead	G	L2	L2	L2
Eurytemora affinis	EAFF006188-PA - Forkhead	A	A	A	A
Eurytemora affinis	EAFF007079-PA - Forkhead	???	L2	L2	L2
Eurytemora affinis	EAFF023738-PA - Forkhead	O	O	O	O
Eurytemora affinis	EAFF009109-PA - Forkhead	G	G	L2	G
Eurytemora affinis	EAFF001702-PA - Forkhead	B	B	B	B
Eurytemora affinis	EAFF027919-PA - Forkhead	Q2	Q2	Q2	Q2
Eurytemora affinis	EAFF027920-PA - Forkhead	Q2	Q2	Q2	Q2
Eurytemora affinis	EAFF027921-PA - Forkhead	Q2	Q2	Q2	Q2
Eurytemora affinis	EAFF028770-PA - Forkhead	B	B	B	B
Eurytemora affinis	EAFF009468-PA - Forkhead	C	C	C	C
Eurytemora affinis	EAFF013735-PA - Forkhead	D	D	D	D
Eurytemora affinis	EAFF029220-PA - Forkhead	J1	J1	J1	J1
Folsomia candida	XP_021968175.1 forkhead box protein C1-A-like - Folsomia candida	C	C	C	C
Folsomia candida	XP_021958200.1 forkhead box protein F1-like - Folsomia candida	F	F	F	F
Folsomia candida	XP_021945075.1 forkhead box protein I3-like - Folsomia candida	Q2	Q2	Q2	Q2
Folsomia candida	XP_021945589.1 forkhead box protein A2-B-like isoform X1 - Folsomia candida	A	A	A	A
Folsomia candida	XP_021944814.1 fork head domain transcription factor slp2-like - Folsomia candida	G	G	G	G
Folsomia candida	XP_021950888.1 forkhead box protein K1-like - Folsomia candida	K	K	K	K
Folsomia candida	XP_021952502.1 uncharacterized protein LOC110849403 - Folsomia candida	M	G	B	???
Folsomia candida	XP_021954308.1 forkhead box protein D3-like partial - Folsomia candida	L2	L2	L2	L2
Folsomia candida	XP_021955685.1 forkhead box protein B2-like - Folsomia candida	B	B	B	B
Folsomia candida	XP_021957578.1 forkhead box protein D1-like - Folsomia candida	D	D	D	D
Folsomia candida	XP_021957756.1 uncharacterized protein LOC110853746 isoform X2 - Folsomia candida	N1/4	N1/4	N1/4	N1/4
Folsomia candida	XP_021960508.1 forkhead box protein E1-like - Folsomia candida	J1	J1	J1	J1
Folsomia candida	XP_021960965.1 forkhead box protein P1-like - Folsomia candida	P	P	P	P
Folsomia candida	XP_021964517.1 forkhead box protein O-like - Folsomia candida	O	O	O	O
Frankliniella occidentalis	XP_026287242.1 protein fork head-like - Frankliniella occidentalis	A	A	A	A
Frankliniella occidentalis	XP_026276939.1 forkhead box protein K2 isoform X2 - Frankliniella occidentalis	K	K	K	K
Frankliniella occidentalis	XP_026294563.1 forkhead box protein E4 isoform X2 - Frankliniella occidentalis	Q2	Q2	Q2	Q2
Frankliniella occidentalis	XP_026273096.1 hepatocyte nuclear factor 3-beta-like - Frankliniella occidentalis	T	T	T	T
Frankliniella occidentalis	XP_026273123.1 forkhead box protein L1-like partial - Frankliniella occidentalis	L1	L1	L1	L1
Frankliniella occidentalis	XP_026273779.1 forkhead box protein J1-A-like - Frankliniella occidentalis	J1	J1	J1	J1
Frankliniella occidentalis	XP_026279828.1 fork head domain transcription factor slp2-like - Frankliniella occidentalis	G	G	G	G
Frankliniella occidentalis	XP_026279812.1 fork head domain transcription factor slp2-like - Frankliniella occidentalis	G	G	G	G
Frankliniella occidentalis	XP_026279817.1 forkhead box protein G1-like - Frankliniella occidentalis	G	G	G	G
Frankliniella occidentalis	XP_026280229.1 fork head domain-containing protein FD4-like partial - Frankliniella occidentalis	B	B	B	B
Frankliniella occidentalis	XP_026280759.1 forkhead box protein J3-like - Frankliniella occidentalis	J2/3	J2/3	J2/3	J2/3
Frankliniella occidentalis	XP_026281427.1 forkhead box protein N3-like isoform X1 - Frankliniella occidentalis	N2/3	N2/3	N2/3	N2/3
Frankliniella occidentalis	XP_026284057.1 forkhead box protein P1 - Frankliniella occidentalis	P	P	P	P
Frankliniella occidentalis	XP_026285155.1 forkhead box protein L2-like partial - Frankliniella occidentalis	L2	L2	L2	L2
Frankliniella occidentalis	XP_026286647.1 forkhead box protein F1-B-like - Frankliniella occidentalis	F	F	F	F
Frankliniella occidentalis	XP_026288832.1 forkhead box protein O1-like - Frankliniella occidentalis	O	O	O	O
Frankliniella occidentalis	XP_026289135.1 forkhead box protein D3-B-like - Frankliniella occidentalis	D	D	D	D
Frankliniella occidentalis	XP_026290175.1 forkhead box protein N4 - Frankliniella occidentalis	N1/4	N1/4	N1/4	N1/4
Frankliniella occidentalis	XP_026291026.1 fork head domain-containing protein crocodile-like - Frankliniella occidentalis	C	C	C	C
Frankliniella occidentalis	XP_026292799.1 forkhead box protein O-like - Frankliniella occidentalis	O	O	O	O
Glomeris marginata	c56707 g1 i1 - Glomeris marginata	A	A	A	A
Glomeris marginata	c46726 g1 i2 - Glomeris marginata	B	B	B	B
Glomeris marginata	c57130 g2 i1 - Glomeris marginata	C	C	C	C
Glomeris marginata	c55320 g1 i1 - Glomeris marginata	D	D	D	D
Glomeris marginata	c55346 g1 i1 - Glomeris marginata	F	F	F	F
Glomeris marginata	c63664 g1 i1 - Glomeris marginata	G	G	G	G
Glomeris marginata	c55625 g2 i4 - Glomeris marginata	J1	J1	J1	J1
Glomeris marginata	c40748 g1 i2 - Glomeris marginata	J2/3	J2/3	J2/3	J2/3
Glomeris marginata	c56806 g2 i1 - Glomeris marginata	K	K	K	K
Glomeris marginata	c57203 g1 i1 - Glomeris marginata	L1	L1	L1	L1
Glomeris marginata	c54178 g2 i2 - Glomeris marginata	L2	L2	L2	L2
Glomeris marginata	c54178 g6 i3 - Glomeris marginata	L2	L2	L2	L2
Glomeris marginata	c58597 g2 i3 - Glomeris marginata	N1/4	N1/4	N1/4	N1/4
Glomeris marginata	c57541 g2 i1 - Glomeris marginata	N2/3	N2/3	N2/3	N2/3
Glomeris marginata	c55087 g1 i1 - Glomeris marginata	O	O	O	O
Glomeris marginata	c59194 g5 i11 - Glomeris marginata	P	P	P	P
Glomeris marginata	c56334 g2 i3 - Glomeris marginata	Q2	Q2	Q2	Q2
Halyomorpha halys	XP_014275167.2 forkhead box protein C2 - Halyomorpha halys	C	C	C	C
Halyomorpha halys	XP_014274404.1 forkhead box protein P1 isoform X3 - Halyomorpha halys	P	P	P	P
Halyomorpha halys	XP_014291520.1 forkhead box protein E3 - Halyomorpha halys	Q2	Q2	Q2	Q2
Halyomorpha halys	XP_024214476.1 forkhead box protein O-like - Halyomorpha halys	O	O	O	O
Halyomorpha halys	XP_014283078.1 forkhead box protein J3-like isoform X2 - Halyomorpha halys	J1	J1	J1	J1
Halyomorpha halys	XP_014287815.1 fork head domain-containing protein FD2-like - Halyomorpha halys	L1	L1	L1	L1
Halyomorpha halys	XP_014277894.1 forkhead box protein F1-A-like - Halyomorpha halys	F	F	F	F
Halyomorpha halys	XP_014277057.1 silk gland factor 1 - Halyomorpha halys	A	A	A	A
Halyomorpha halys	XP_014278016.1 forkhead box protein D3 - Halyomorpha halys	D	D	D	D
Halyomorpha halys	XP_024215463.1 forkhead box protein N3-like - Halyomorpha halys	N2/3	N2/3	N2/3	N2/3
Halyomorpha halys	XP_024215669.1 fork head domain-containing protein FD4-like - Halyomorpha halys	B	B	B	B
Halyomorpha halys	XP_014288164.1 forkhead box protein J2 - Halyomorpha halys	J2/3	J2/3	J2/3	J2/3
Halyomorpha halys	XP_014291287.1 fork head domain-containing protein FD4 - Halyomorpha halys	B	B	B	B
Halyomorpha halys	XP_014274105.1 fork head domain transcription factor slp2 - Halyomorpha halys	G	G	G	G
Halyomorpha halys	XP_014276833.1 fork-head transcriptional regulator 2-like - Halyomorpha halys	T	T	T	T
Halyomorpha halys	XP_024218946.1 forkhead box protein L2-like isoform X3 - Halyomorpha halys	L2	L2	L2	L2
Halyomorpha halys	XP_024219038.1 LOW QUALITY PROTEIN uncharacterized protein LOC106684243 - Halyomorpha halys	N1/4	N1/4	N1/4	N1/4
Halyomorpha halys	XP_014293014.1 forkhead box protein K1 isoform X2 - Halyomorpha halys	K	K	K	K
Hyalella azteca	XP_018020350.1 - Forkhead PREDICTED uncharacterized protein LOC108676728 isoform X1 - Hyalella azteca	K	K	K	K
Hyalella azteca	XP_018006578.1 - Forkhead PREDICTED forkhead box protein S1-like - Hyalella azteca	Q2	Q2	Q2	Q2
Hyalella azteca	XP_018007956.1 - Forkhead PREDICTED uncharacterized protein LOC108665689 - Hyalella azteca	N1/4	N1/4	N1/4	N1/4
Hyalella azteca	XP_018010524.1 - Forkhead PREDICTED forkhead box protein O-like - Hyalella azteca	O	O	O	O
Hyalella azteca	XP_018010525.1 - Forkhead PREDICTED uncharacterized protein LOC108667932 - Hyalella azteca	O	O	O	O
Hyalella azteca	XP_018010832.1 - Forkhead PREDICTED fork head domain transcription factor slp2-like - Hyalella azteca	G	G	G	G
Hyalella azteca	XP_018010831.1 - Forkhead PREDICTED uncharacterized protein LOC108668174 - Hyalella azteca	G	G	G	G
Hyalella azteca	XP_018011657.1 - Forkhead PREDICTED uncharacterized protein LOC108668910 - Hyalella azteca	D	D	D	D
Hyalella azteca	XP_018011658.1 - Forkhead PREDICTED forkhead box protein D1-like - Hyalella azteca	D	D	D	D
Hyalella azteca	XP_018020893.1 - Forkhead PREDICTED fork head domain-containing protein FD5-like - Hyalella azteca	B	B	B	B
Hyalella azteca	XP_018020894.1 - Forkhead PREDICTED fork head domain-containing protein FD4-like - Hyalella azteca	B	B	B	B
Hyalella azteca	XP_018020896.1 - Forkhead PREDICTED forkhead box protein B1-like - Hyalella azteca	B	B	B	B
Hyalella azteca	XP_018020895.1 - Forkhead PREDICTED forkhead box protein E4-like - Hyalella azteca	B	B	B	B
Hyalella azteca	XP_018021773.1 - Forkhead PREDICTED forkhead box C1-A-like - Hyalella azteca	C	C	C	C
Hyalella azteca	XP_018022030.1 - Forkhead PREDICTED forkhead box protein F2-like - Hyalella azteca	F	F	F	F
Hyalella azteca	XP_018022146.1 - Forkhead PREDICTED silk gland factor 1-like - Hyalella azteca	A	A	A	A
Hyalella azteca	XP_018022662.1 - Forkhead PREDICTED forkhead box protein E4-like - Hyalella azteca	L1	L1	L1	L1
Hyalella azteca	XP_018024591.1 - Forkhead PREDICTED uncharacterized protein LOC108680301 - Hyalella azteca	J2/3	J2/3	J2/3	J2/3
Hyalella azteca	XP_018025349.1 - Forkhead PREDICTED forkhead box protein O-like - Hyalella azteca	L2	L2	L2	L2
Hyalella azteca	XP_018025886.1 - Forkhead PREDICTED forkhead box protein N3-like partial - Hyalella azteca	N2/3	N2/3	N2/3	N2/3
Ladona fulva	LFUL001903-PA	K	K	K	K
Ladona fulva	LFUL018780-PA	P	P	P	P
Ladona fulva	LFUL004072-PA	J2/3	J2/3	J2/3	J2/3
Ladona fulva	LFUL019150-PA	Q2	Q2	Q2	Q2
Ladona fulva	LFUL000764-PA	O	O	O	O
Ladona fulva	LFUL002255-PA	T	T	T	T
Ladona fulva	LFUL002511-PA	C	C	L1	C
Ladona fulva	LFUL002516-PA	C	C	C	C
Ladona fulva	LFUL002517-PA	F	F	F	F
Ladona fulva	LFUL002323-PA	G	G	G	G
Ladona fulva	LFUL009737-PA	A	A	A	A
Ladona fulva	LFUL007709-PA	N1/4	N1/4	N1/4	N1/4
Ladona fulva	LFUL001400-PA	B	B	B	B
Ladona fulva	LFUL000614-PA	L2	L2	L2	L2
Ladona fulva	LFUL009606-PA	J1	J1	J1	J1
Ladona fulva	LFUL003028-PA	N2/3	N2/3	N2/3	N2/3
Ladona fulva	LFUL013356-PA	D	D	D	D
Laodelphax striatellus	RZF49256.1 hypothetical protein LSTR LSTR002877 - Laodelphax striatellus	Q2	Q2	Q2	Q2
Laodelphax striatellus	RZF47789.1 hypothetical protein LSTR LSTR006053 - Laodelphax striatellus	N2/3	N2/3	N2/3	N2/3
Laodelphax striatellus	RZF47095.1 hypothetical protein LSTR LSTR005173 - Laodelphax striatellus	C	C	C	C
Laodelphax striatellus	RZF46010.1 hypothetical protein LSTR LSTR006776 - Laodelphax striatellus	T	T	T	T
Laodelphax striatellus	RZF45839.1 hypothetical protein LSTR LSTR017390 partial - Laodelphax striatellus	G	G	G	G
Laodelphax striatellus	RZF45453.1 hypothetical protein LSTR LSTR009324 - Laodelphax striatellus	K	K	K	K
Laodelphax striatellus	RZF45265.1 hypothetical protein LSTR LSTR011093 - Laodelphax striatellus	G	G	G	G
Laodelphax striatellus	RZF44886.1 hypothetical protein LSTR LSTR004511 - Laodelphax striatellus	B	B	B	B
Laodelphax striatellus	RZF44888.1 hypothetical protein LSTR LSTR004513 - Laodelphax striatellus	B	B	B	B
Laodelphax striatellus	RZF42494.1 hypothetical protein LSTR LSTR004413 - Laodelphax striatellus	A	A	A	A
Laodelphax striatellus	RZF41418.1 hypothetical protein LSTR LSTR000132 - Laodelphax striatellus	D	D	D	D
Laodelphax striatellus	RZF40582.1 hypothetical protein LSTR LSTR007465 - Laodelphax striatellus	O	O	O	O
Laodelphax striatellus	RZF39195.1 hypothetical protein LSTR LSTR015120 - Laodelphax striatellus	F	F	F	F
Laodelphax striatellus	RZF34223.1 hypothetical protein LSTR LSTR010543 - Laodelphax striatellus	N1/4	N1/4	N1/4	N1/4
Laodelphax striatellus	RZF33834.1 hypothetical protein LSTR LSTR008957 - Laodelphax striatellus	J1	J1	J1	J1
Laodelphax striatellus	RZF33721.1 hypothetical protein LSTR LSTR007749 - Laodelphax striatellus	L1	L1	L1	L1
Laodelphax striatellus	RZF33642.1 hypothetical protein LSTR LSTR007020 - Laodelphax striatellus	P	P	P	P
Laodelphax striatellus	RZF33232.1 hypothetical protein LSTR LSTR017161 - Laodelphax striatellus	O	O	O	O
Laodelphax striatellus	RZF32608.1 hypothetical protein LSTR LSTR011055 - Laodelphax striatellus	F	F	F	F
Laodelphax striatellus	RZF32477.1 hypothetical protein LSTR LSTR011331 - Laodelphax striatellus	J2/3	J2/3	J2/3	J2/3
Laodelphax striatellus	RZF32185.1 hypothetical protein LSTR LSTR004048 - Laodelphax striatellus	L2	L2	L2	L2
Limnephilus lunatus	LLUN007690-PA	J1	J1	J1	J1
Limnephilus lunatus	LLUN002827-PA	J2/3	J2/3	J2/3	J2/3
Limnephilus lunatus	LLUN002114-PA	A	A	A	A
Limnephilus lunatus	LLUN002007-PA	O	O	O	O
Limnephilus lunatus	LLUN001954-PA	T	T	T	T
Limnephilus lunatus	LLUN001347-PA	D	D	D	D
Limnephilus lunatus	LLUN012218-PA	P	P	P	P
Limnephilus lunatus	LLUN002258-PA	F	F	F	F
Limnephilus lunatus	LLUN005024-PA	B	B	B	B
Limnephilus lunatus	LLUN001043-PA	L2	L2	L2	L2
Limnephilus lunatus	LLUN000367-PA	C	C	C	C
Limnephilus lunatus	LLUN004447-PA	G	G	G	G
Limnephilus lunatus	LLUN004138-PA	P	P	P	P
Limnephilus lunatus	LLUN005352-PA	N1/4	N1/4	N1/4	N1/4
Limnephilus lunatus	LLUN010018-PA	K	K	K	K
Limnephilus lunatus	LLUN001486-PA	Q2	Q2	Q2	Q2
Limulus polyphemus	XP_022238704.1 forkhead box protein B1-like - Limulus polyphemus	B	B	B	B
Limulus polyphemus	XP_013772214.1 forkhead box C1-A-like - Limulus polyphemus	C	C	C	C
Limulus polyphemus	XP_013772227.1 forkhead box protein F1-like - Limulus polyphemus	F	F	F	F
Limulus polyphemus	XP_022251338.1 forkhead box protein N3-like - Limulus polyphemus	N2/3	N2/3	N2/3	N2/3
Limulus polyphemus	XP_013783228.1 forkhead box protein G1-like - Limulus polyphemus	G	G	G	G
Limulus polyphemus	XP_013787249.1 fork head domain-containing protein FD5-like - Limulus polyphemus	Q2	Q2	Q2	Q2
Limulus polyphemus	XP_013792812.1 forkhead box protein O-like isoform X2 - Limulus polyphemus	O	O	O	O
Limulus polyphemus	XP_013771724.1 forkhead box C1-B-like - Limulus polyphemus	C	C	C	C
Limulus polyphemus	XP_022238626.1 forkhead box protein J3-like - Limulus polyphemus	J2/3	J2/3	J2/3	J2/3
Limulus polyphemus	XP_013772935.2 forkhead box protein P1-like isoform X3 - Limulus polyphemus	P	P	P	P
Limulus polyphemus	XP_013774151.1 forkhead box protein B1-like - Limulus polyphemus	B	B	B	B
Limulus polyphemus	XP_022241988.1 forkhead box protein O-like isoform X2 - Limulus polyphemus	O	O	O	O
Limulus polyphemus	XP_013775054.1 silk gland factor 1-like - Limulus polyphemus	A	A	A	A
Limulus polyphemus	XP_013775711.1 forkhead box protein P1-like isoform X3 - Limulus polyphemus	P	P	P	P
Limulus polyphemus	XP_013775960.2 fork head domain-containing protein FD2-like - Limulus polyphemus	L1	L1	L1	L1
Limulus polyphemus	XP_013775961.2 forkhead box C1-A-like - Limulus polyphemus	C	C	C	C
Limulus polyphemus	XP_013777148.1 forkhead box protein O-like - Limulus polyphemus	O	O	O	O
Limulus polyphemus	XP_013777196.1 forkhead box C1-A-like - Limulus polyphemus	C	C	C	C
Limulus polyphemus	XP_013778826.1 forkhead box protein O-like - Limulus polyphemus	O	O	O	O
Limulus polyphemus	XP_022246578.1 forkhead box protein P1-like isoform X3 - Limulus polyphemus	P	P	P	P
Limulus polyphemus	XP_013780760.1 forkhead box protein E4-like - Limulus polyphemus	L1	L1	L1	L1
Limulus polyphemus	XP_022249423.1 forkhead box protein N3-like - Limulus polyphemus	N2/3	N2/3	N2/3	N2/3
Limulus polyphemus	XP_013781551.1 fork head domain transcription factor slp1-like - Limulus polyphemus	G	G	G	G
Limulus polyphemus	XP_013781644.1 forkhead box protein J1-like - Limulus polyphemus	J1	J1	J1	J1
Limulus polyphemus	XP_013781676.2 forkhead box protein C2-B-like - Limulus polyphemus	C	C	C	C
Limulus polyphemus	XP_013781677.2 forkhead box protein F1-like - Limulus polyphemus	F	F	F	F
Limulus polyphemus	XP_013782300.1 forkhead box protein O-like - Limulus polyphemus	O	O	O	O
Limulus polyphemus	XP_013783971.1 forkhead box protein J1-B-like - Limulus polyphemus	J1	J1	J1	J1
Limulus polyphemus	XP_013784170.1 hepatocyte nuclear factor 3-beta-like - Limulus polyphemus	A	A	A	A
Limulus polyphemus	XP_013784418.2 forkhead box protein J3-like isoform X2 - Limulus polyphemus	J2/3	J2/3	J2/3	J2/3
Limulus polyphemus	XP_013785058.1 fork head domain-containing protein FD4-like - Limulus polyphemus	Q2	Q2	Q2	Q2
Limulus polyphemus	XP_013785299.2 silk gland factor 1-like - Limulus polyphemus	A	A	A	A
Limulus polyphemus	XP_022253662.1 forkhead box protein D3-like - Limulus polyphemus	D	D	D	D
Limulus polyphemus	XP_013786200.1 forkhead box protein O-like - Limulus polyphemus	N1/4	N1/4	N1/4	N1/4
Limulus polyphemus	XP_013786257.2 forkhead box C1-A-like - Limulus polyphemus	C	C	C	C
Limulus polyphemus	XP_013786428.1 forkhead box protein D3-A-like - Limulus polyphemus	G	G	G	G
Limulus polyphemus	XP_013786632.1 uncharacterized protein LOC106470613 - Limulus polyphemus	J1	J1	J1	J1
Limulus polyphemus	XP_013788284.1 forkhead box protein N2-like - Limulus polyphemus	J1	J1	J1	J1
Limulus polyphemus	XP_013789588.1 forkhead box protein J3-like partial - Limulus polyphemus	J2/3	J2/3	J2/3	J2/3
Limulus polyphemus	XP_013789632.1 forkhead box protein B1-like - Limulus polyphemus	B	B	B	B
Limulus polyphemus	XP_013789895.1 forkhead box protein K1-like - Limulus polyphemus	K	K	K	K
Limulus polyphemus	XP_022257985.1 forkhead box protein L1-like isoform X2 - Limulus polyphemus	N1/4	N1/4	N1/4	N1/4
Limulus polyphemus	XP_013790580.1 forkhead box protein J1-B-like partial - Limulus polyphemus	J1	J1	J1	J1
Limulus polyphemus	XP_013790958.1 forkhead box protein D3-like - Limulus polyphemus	D	D	D	D
Limulus polyphemus	XP_013791460.2 forkhead box protein A1-A-like - Limulus polyphemus	A	A	A	A
Limulus polyphemus	XP_013792213.1 forkhead box protein N3-like partial - Limulus polyphemus	N2/3	N2/3	N2/3	N2/3
Limulus polyphemus	XP_022236051.1 forkhead box protein L2-like - Limulus polyphemus	L2	L2	L2	L2
Limulus polyphemus	XP_022236121.1 forkhead box protein K1-like - Limulus polyphemus	K	K	K	K
Limulus polyphemus	XP_013792919.1 forkhead box protein P2-like - Limulus polyphemus	P	P	P	P
Limulus polyphemus	XP_013792920.1 forkhead box protein D3-like - Limulus polyphemus	D	D	D	D
Locusta migratoria	JAMg model 7735.1 type polypeptide gene JAMg model 7735	K	K	K	K
Locusta migratoria	JAMg model 7666.1 type polypeptide gene JAMg model 7666	N2/3	N2/3	N2/3	N2/3
Locusta migratoria	JAMg model 518.1 type polypeptide gene JAMg model 518	J1	J1	J1	J1
Locusta migratoria	JAMg model 2183.1 type polypeptide gene JAMg model 2183	T	T	T	T
Locusta migratoria	JAMg model 6876.1 type polypeptide gene JAMg model 6876	P	P	P	P
Locusta migratoria	JAMg model 6883.1 type polypeptide gene JAMg model 6883	P	P	P	P
Locusta migratoria	JAMg model 19019.1 type polypeptide gene JAMg model 19019	L1	L1	L1	L1
Locusta migratoria	JAMg model 3938.1 type polypeptide gene JAMg model 3938	G	G	G	G
Locusta migratoria	JAMg model 9833.1 type polypeptide gene JAMg model 9833	L2	L2	L2	L2
Locusta migratoria	JAMg model 15190.1 type polypeptide gene JAMg model 15190	J2/3	J2/3	J2/3	J2/3
Medauroidea extradentata	Medex 00008620-RA	J2/3	J2/3	J2/3	J2/3
Medauroidea extradentata	Medex 00103392-RA	B	B	B	B
Medauroidea extradentata	Medex 00103451-RA	A	A	A	A
Medauroidea extradentata	Medex 00000740-RA	P	P	P	P
Medauroidea extradentata	Medex 00071898-RA	N1/4	N1/4	N1/4	N1/4
Medauroidea extradentata	Medex 00095445-RA	O	O	O	O
Medauroidea extradentata	Medex 00102395-RA	B	B	B	B
Medauroidea extradentata	Medex 00087469-RA	Q2	Q2	Q2	Q2
Medauroidea extradentata	Medex 00033731-RA	K	K	K	K
Medauroidea extradentata	Medex 00083952-RA	L2	L2	L2	L2
Medauroidea extradentata	Medex 00054810-RA	F	F	F	F
Medauroidea extradentata	Medex 00102100-RA	D	D	D	D
Medauroidea extradentata	Medex 00096024-RA	G	G	G	G
Medauroidea extradentata	Medex 00073737-RA	J1	J1	J1	J1
Medauroidea extradentata	Medex 00088291-RA	L1	L1	L1	L1
Medauroidea extradentata	Medex 00067557-RA	Q2	T	T	T
Medauroidea extradentata	Medex 00100560-RA	C	C	C	C
Papilio xuthus	XP_013166427.1 - Forkhead PREDICTED forkhead box protein J3-like partial - Papilio xuthus	J2/3	J2/3	J2/3	J2/3
Papilio xuthus	XP_013171241.1 - Forkhead PREDICTED forkhead box protein O isoform X1 - Papilio xuthus	O	O	O	O
Papilio xuthus	XP_013174810.1 - Forkhead PREDICTED uncharacterized protein LOC106123156 - Papilio xuthus	J2/3	J2/3	J1	J2/3
Papilio xuthus	XP_013177073.1 - Forkhead PREDICTED fork head domain transcription factor slp2-like - Papilio xuthus	G	G	G	G
Papilio xuthus	XP_013176628.1 - Forkhead PREDICTED fork head domain transcription factor slp2-like - Papilio xuthus	G	G	G	G
Papilio xuthus	XP_013181663.1 - Forkhead PREDICTED uncharacterized protein LOC106127921 - Papilio xuthus	J2/3	J2/3	J1	J2/3
Papilio xuthus	XP_013181754.1 - Forkhead PREDICTED uncharacterized protein LOC106128012 - Papilio xuthus	J2/3	J2/3	J1	J2/3
Papilio xuthus	XP_013182687.1 - Forkhead PREDICTED forkhead box protein G1-like - Papilio xuthus	K	K	K	K
Papilio xuthus	XP_013161600.1 - Forkhead PREDICTED fork head domain transcription factor slp1-like - Papilio xuthus	T	T	T	T
Papilio xuthus	XP_013162708.1 - Forkhead PREDICTED forkhead box protein D3-like partial - Papilio xuthus	D	D	D	D
Papilio xuthus	XP_013164411.1 - Forkhead PREDICTED forkhead box protein J3-like - Papilio xuthus	J2/3	J2/3	J2/3	J2/3
Papilio xuthus	XP_013168790.1 - Forkhead PREDICTED forkhead box protein P1 - Papilio xuthus	P	P	P	P
Papilio xuthus	XP_013169110.1 - Forkhead PREDICTED forkhead transcription factor HCM1-like - Papilio xuthus	J1	J1	J1	J1
Papilio xuthus	XP_013169331.1 - Forkhead PREDICTED forkhead box protein K1 - Papilio xuthus	K	K	K	K
Papilio xuthus	XP_013169755.1 - Forkhead PREDICTED forkhead box protein L1-like - Papilio xuthus	Q2	Q2	Q2	Q2
Papilio xuthus	XP_013170542.1 - Forkhead PREDICTED silk gland factor 1 - Papilio xuthus	A	A	A	A
Papilio xuthus	XP_013172887.1 - Forkhead PREDICTED forkhead box protein N3-like isoform X1 - Papilio xuthus	N2/3	N2/3	N2/3	N2/3
Papilio xuthus	XP_013174582.1 - Forkhead PREDICTED uncharacterized protein LOC106122985 - Papilio xuthus	Q2	???	T	???
Papilio xuthus	XP_013175512.1 - Forkhead PREDICTED forkhead box protein G1-like - Papilio xuthus	K	K	K	K
Papilio xuthus	XP_013176120.1 - Forkhead PREDICTED fork head domain-containing protein FD4-like - Papilio xuthus	B	B	B	B
Papilio xuthus	XP_013176069.1 - Forkhead PREDICTED fork head domain-containing protein FD4-like - Papilio xuthus	B	B	B	B
Papilio xuthus	XP_013176061.1 - Forkhead PREDICTED fork head domain-containing protein FD4-like - Papilio xuthus	B	B	B	B
Papilio xuthus	XP_013177909.1 - Forkhead PREDICTED uncharacterized protein LOC106125309 - Papilio xuthus	N1/4	N1/4	N1/4	N1/4
Papilio xuthus	XP_013179356.1 - Forkhead PREDICTED forkhead box protein L2-like isoform X3 - Papilio xuthus	L2	L2	L2	L2
Papilio xuthus	XP_013179133.1 - Forkhead PREDICTED forkhead box protein F1-A-like - Papilio xuthus	F	F	F	F
Papilio xuthus	XP_013179106.1 - Forkhead PREDICTED fork head domain-containing protein crocodile-like - Papilio xuthus	C	C	C	C
Parasteatoda tepidariorum	aug3.g13311.t1	J2/3	J2/3	J2/3	J2/3
Parasteatoda tepidariorum	aug3.g9968.t1	B	B	B	B
Parasteatoda tepidariorum	aug3.g8637.t1	F	F	F	F
Parasteatoda tepidariorum	aug3.g8638.t1	C	C	C	C
Parasteatoda tepidariorum	aug3.g2894.t1	L1	L1	L1	L1
Parasteatoda tepidariorum	aug3.g7591.t1	P	P	P	P
Parasteatoda tepidariorum	aug3.g27823.t1	K	K	K	K
Parasteatoda tepidariorum	aug3.g2974.t1	O	O	O	O
Parasteatoda tepidariorum	aug3.g7640.t1	L2	L2	L2	L2
Parasteatoda tepidariorum	aug3.g19520.t1	F	F	F	F
Parasteatoda tepidariorum	aug3.g22782.t1	K	K	K	K
Parasteatoda tepidariorum	aug3.g15476.t1	K	K	K	K
Parasteatoda tepidariorum	aug3.g25060.t1	D	D	D	D
Parasteatoda tepidariorum	aug3.g23979.t1	G	G	G	G
Parasteatoda tepidariorum	aug3.g6985.t1	A	A	A	A
Parasteatoda tepidariorum	aug3.g244.t1	O	O	O	O
Parasteatoda tepidariorum	aug3.g1967.t2	J1	J1	J1	J1
Parasteatoda tepidariorum	aug3.g19784.t1	N1/4	N1/4	N1/4	N1/4
Parasteatoda tepidariorum	aug3.g25746.t1	A	A	A	A
Parasteatoda tepidariorum	aug3.g26292.t1	P	P	P	P
Parasteatoda tepidariorum	aug3.g26293.t1	P	P	P	P
Parasteatoda tepidariorum	aug3.g19184.t1	N2/3	N2/3	N2/3	N2/3
Parasteatoda tepidariorum	aug3.g4586.t1	Q2	Q2	Q2	Q2
Pediculus humanus	XP_002423293.1 Meiosis-specific transcription factor mei4 putative - Pediculus humanus corporis	N1/4	N1/4	N1/4	N1/4
Pediculus humanus	XP_002423753.1 forkhead protein/ forkhead protein domain putative - Pediculus humanus corporis	J1	J1	J1	J1
Pediculus humanus	XP_002424238.1 forkhead protein/ forkhead protein domain putative - Pediculus humanus corporis	T	T	T	T
Pediculus humanus	XP_002425472.1 Fork head domain-containing protein FD4 putative - Pediculus humanus corporis	B	B	B	B
Pediculus humanus	XP_002425473.1 Fork head domain-containing protein FD5 putative - Pediculus humanus corporis	B	B	B	B
Pediculus humanus	XP_002425836.1 forkhead protein/ forkhead protein domain putative - Pediculus humanus corporis	O	O	O	O
Pediculus humanus	XP_002425837.1 forkhead protein/ forkhead protein domain putative - Pediculus humanus corporis	O	O	O	O
Pediculus humanus	XP_002426252.1 Meiosis-specific transcription factor mei4 putative - Pediculus humanus corporis	Q2	Q2	Q2	Q2
Pediculus humanus	XP_002426293.1 Forkhead box protein I1 putative - Pediculus humanus corporis	L2	L2	L2	L2
Pediculus humanus	XP_002427539.1 Forkhead box protein N3 putative - Pediculus humanus corporis	K	K	K	K
Pediculus humanus	XP_002430335.1 Fork head domain transcription factor slp1 putative - Pediculus humanus corporis	F	F	F	F
Pediculus humanus	XP_002430336.1 Hepatocyte nuclear factor 3-gamma putative - Pediculus humanus corporis	C	C	C	C
Pediculus humanus	XP_002430346.1 Forkhead box protein C2 putative - Pediculus humanus corporis	L1	L1	L1	L1
Pediculus humanus	XP_002431277.1 Forkhead box protein D3 putative - Pediculus humanus corporis	D	D	D	D
Pediculus humanus	XP_002431509.1 Forkhead box protein E1 putative - Pediculus humanus corporis	G	G	G	G
Pediculus humanus	XP_002431756.1 protein fork head putative - Pediculus humanus corporis	A	A	A	A
Pediculus humanus	XP_002432882.1 forkhead protein/ forkhead protein domain putative - Pediculus humanus corporis	N2/3	N2/3	N2/3	N2/3
Penaeus vannamei	XP_027211528.1 fork head domain transcription factor slp2-like - Penaeus vannamei	G	G	G	G
Penaeus vannamei	XP_027218694.1 forkhead box protein F1-A-like - Penaeus vannamei	L2	L2	L2	L2
Penaeus vannamei	XP_027224092.1 forkhead box protein D1-like - Penaeus vannamei	D	D	D	D
Penaeus vannamei	XP_027236224.1 LOW QUALITY PROTEIN forkhead box protein B1-like - Penaeus vannamei	B	B	B	B
Penaeus vannamei	XP_027236234.1 LOW QUALITY PROTEIN fork head domain-containing protein FD5-like - Penaeus vannamei	B	B	B	B
Penaeus vannamei	XP_027236241.1 forkhead box protein B1-like - Penaeus vannamei	B	B	B	B
Penaeus vannamei	XP_027209256.1 forkhead box protein N3-like - Penaeus vannamei	N2/3	N2/3	N2/3	N2/3
Penaeus vannamei	XP_027209517.1 fork head domain-containing protein FD5-like - Penaeus vannamei	Q2	Q2	Q2	Q2
Penaeus vannamei	XP_027212473.1 fork head domain transcription factor slp1-like - Penaeus vannamei	G	G	G	G
Penaeus vannamei	XP_027213269.1 forkhead box protein F2-like - Penaeus vannamei	F	F	F	F
Penaeus vannamei	XP_027219283.1 forkhead box protein M1-like - Penaeus vannamei	Q2	Q2	Q2	Q2
Penaeus vannamei	XP_027221045.1 LOW QUALITY PROTEIN forkhead box protein P1-like - Penaeus vannamei	P	P	P	P
Penaeus vannamei	XP_027223456.1 fork head domain-containing protein FD4-like - Penaeus vannamei	B	B	B	B
Penaeus vannamei	XP_027226564.1 forkhead box protein L1-like - Penaeus vannamei	L1	L1	L1	L1
Penaeus vannamei	XP_027228066.1 forkhead box protein O-like isoform X1 - Penaeus vannamei	O	O	O	O
Penaeus vannamei	XP_027235181.1 forkhead box C1-B-like - Penaeus vannamei	C	C	C	C
Penaeus vannamei	XP_027237744.1 silk gland factor 1-like - Penaeus vannamei	A	A	A	A
Penaeus vannamei	XP_027237857.1 forkhead box protein K2-like - Penaeus vannamei	K	K	K	K
Penaeus vannamei	XP_027238088.1 cell wall protein DAN4-like - Penaeus vannamei	N1/4	N1/4	N1/4	N1/4
Penaeus vannamei	XP_027206920.1 hepatocyte nuclear factor 3-alpha-like - Penaeus vannamei	J1	J1	J1	J1
Penaeus vannamei	XP_027209313.1 forkhead box protein D1-like - Penaeus vannamei	D	D	D	D
Ramazzottius varieornatus	GAU88133.1 hypothetical protein RvY 00883 - Ramazzottius varieornatus	L1	L1	L1	L1
Ramazzottius varieornatus	GAU88876.1 hypothetical protein RvY 01494 - Ramazzottius varieornatus	Q1	Q1	Q1	Q1
Ramazzottius varieornatus	GAU88941.1 hypothetical protein RvY 01550 - Ramazzottius varieornatus	F	F	F	F
Ramazzottius varieornatus	GAU90952.1 hypothetical protein RvY 03299 - Ramazzottius varieornatus	A	A	A	A
Ramazzottius varieornatus	GAU91333.1 FOXO - Ramazzottius varieornatus	O	O	O	O
Ramazzottius varieornatus	GAU93501.1 hypothetical protein RvY 05432 - Ramazzottius varieornatus	K	K	K	K
Ramazzottius varieornatus	GAU93606.1 hypothetical protein RvY 05525 - Ramazzottius varieornatus	Q2	Q2	Q2	Q2
Ramazzottius varieornatus	GAU93776.1 hypothetical protein RvY 05663-2 - Ramazzottius varieornatus	P	P	P	P
Ramazzottius varieornatus	GAU96494.1 hypothetical protein RvY 07929 - Ramazzottius varieornatus	C	C	C	C
Ramazzottius varieornatus	GAU97730.1 hypothetical protein RvY 08976 - Ramazzottius varieornatus	L2	L2	L2	L2
Ramazzottius varieornatus	GAU98867.1 hypothetical protein RvY 09951 - Ramazzottius varieornatus	B	B	B	B
Ramazzottius varieornatus	GAV00947.1 hypothetical protein RvY 11729 - Ramazzottius varieornatus	G	G	G	G
Ramazzottius varieornatus	GAV07719.1 FOXO - Ramazzottius varieornatus	O	O	O	O
Ramazzottius varieornatus	GAV08687.1 hypothetical protein RvY 18345 - Ramazzottius varieornatus	N1/4	N1/4	N1/4	N1/4
Rhopalosiphum maidis	XP_026822802.1 uncharacterized protein LOC113560883 - Rhopalosiphum maidis	N1/4	N1/4	N1/4	N1/4
Rhopalosiphum maidis	XP_026806740.1 forkhead box protein D5-C-like - Rhopalosiphum maidis	L1	L1	L1	L1
Rhopalosiphum maidis	XP_026804391.1 forkhead box protein K2 isoform X1 - Rhopalosiphum maidis	K	K	K	K
Rhopalosiphum maidis	XP_026818012.1 forkhead box protein D3-like - Rhopalosiphum maidis	D	D	D	D
Rhopalosiphum maidis	XP_026819837.1 forkhead box protein O1-like - Rhopalosiphum maidis	T	T	T	T
Rhopalosiphum maidis	XP_026818082.1 forkhead box protein J1.2-like - Rhopalosiphum maidis	J1	J1	J1	J1
Rhopalosiphum maidis	XP_026808661.1 forkhead box protein O-like - Rhopalosiphum maidis	O	O	O	O
Rhopalosiphum maidis	XP_026813086.1 forkhead box protein I1c-like - Rhopalosiphum maidis	L2	L2	L2	L2
Rhopalosiphum maidis	XP_026813400.1 forkhead box protein D1-like - Rhopalosiphum maidis	F	F	F	F
Rhopalosiphum maidis	XP_026810719.1 fork head domain transcription factor slp1-like - Rhopalosiphum maidis	G	G	G	G
Rhopalosiphum maidis	XP_026812802.1 forkhead box protein D1 - Rhopalosiphum maidis	Q2	Q2	Q2	Q2
Rhopalosiphum maidis	XP_026810074.1 fork head domain-containing protein crocodile-like - Rhopalosiphum maidis	C	C	C	C
Rhopalosiphum maidis	XP_026819878.1 forkhead box protein O1-like - Rhopalosiphum maidis	Q2	T	T	T
Rhopalosiphum maidis	XP_026819829.1 histone-lysine N-methyltransferase 2D-like - Rhopalosiphum maidis	A	A	A	A
Rhopalosiphum maidis	XP_026822908.1 fork head domain-containing protein FD4-like - Rhopalosiphum maidis	B	B	B	B
Rhopalosiphum maidis	XP_026822050.1 fork head domain-containing protein FD4-like isoform X1 - Rhopalosiphum maidis	B	B	B	B
Rhopalosiphum maidis	XP_026818357.1 forkhead box protein N3-like isoform X3 - Rhopalosiphum maidis	N2/3	N2/3	N2/3	N2/3
Strigamia maritima	SMAR000486-PA pep	D	D	D	D
Strigamia maritima	SMAR013946-PA pep	N1/4	N1/4	N1/4	N1/4
Strigamia maritima	SMAR001695-PA pep	L2	L2	L2	L2
Strigamia maritima	SMAR004878-PA pep	L1	C	L1	L1
Strigamia maritima	SMAR005037-PA pep	A	A	A	A
Strigamia maritima	SMAR014746-PA pep	K	K	K	K
Strigamia maritima	SMAR006586-PA pep	F	F	F	F
Strigamia maritima	SMAR007498-PA pep	J1	J1	J1	J1
Strigamia maritima	SMAR008104-PA pep	M	N1/4	N1/4	N1/4
Strigamia maritima	SMAR009566-PA pep	J2/3	J2/3	J2/3	J2/3
Strigamia maritima	SMAR010853-PA pep	O	O	O	O
Strigamia maritima	SMAR010863-PA pep	P	P	P	P
Strigamia maritima	SMAR010887-PA pep	G	G	G	G
Strigamia maritima	SMAR012068-PA pep	B	B	B	B
Strigamia maritima	SMAR012270-PA pep	B	B	B	B
Strigamia maritima	SMAR012448-PA pep	Q2	Q2	Q2	Q2
Strigamia maritima	SMAR012465-PA pep	C	C	C	C
Strigamia maritima	SMAR014430-PA pep	N2/3	N2/3	N2/3	N2/3
Tetranychus urticae	XP_015789848.1 - Forkhead forkhead box protein L1 - Tetranychus urticae	Q2	Q2	Q2	Q2
Tetranychus urticae	XP_015782202.1 - Forkhead fork head domain transcription factor slp2-like - Tetranychus urticae	G	G	G	G
Tetranychus urticae	XP_025018635.1 - Forkhead fork head domain-containing protein FD4-like - Tetranychus urticae	N1/4	N1/4	N1/4	N1/4
Tetranychus urticae	XP_015783078.1 - Forkhead forkhead box protein B2-like - Tetranychus urticae	B	B	B	B
Tetranychus urticae	XP_015783878.1 - Forkhead fork head domain transcription factor slp1-like - Tetranychus urticae	G	G	G	G
Tetranychus urticae	XP_015785242.1 - Forkhead uncharacterized protein LOC107362655 - Tetranychus urticae	N1/4	N1/4	N1/4	N1/4
Tetranychus urticae	XP_015784837.1 - Forkhead fork head domain transcription factor slp1-like - Tetranychus urticae	G	G	G	G
Tetranychus urticae	XP_015786379.1 - Forkhead transcription factor mef2A - Tetranychus urticae	P	P	P	P
Tetranychus urticae	XP_015786272.1 - Forkhead myb-like protein A - Tetranychus urticae	J1	J1	J1	J1
Tetranychus urticae	XP_015788334.1 - Forkhead forkhead box protein A2-B - Tetranychus urticae	A	A	A	A
Tetranychus urticae	XP_015789420.1 - Forkhead forkhead box protein O - Tetranychus urticae	O	O	O	O
Tetranychus urticae	XP_015789806.1 - Forkhead forkhead box protein N2 - Tetranychus urticae	N2/3	N2/3	N2/3	N2/3
Tetranychus urticae	XP_015789770.1 - Forkhead forkhead box protein F1-B-like - Tetranychus urticae	F	F	F	F
Tetranychus urticae	XP_015790416.1 - Forkhead uncharacterized protein LOC107367242 - Tetranychus urticae	N1/4	N1/4	N1/4	N1/4
Tetranychus urticae	XP_015790791.1 - Forkhead forkhead box protein D3-like - Tetranychus urticae	D	D	D	D
Tetranychus urticae	XP_015791809.1 - Forkhead forkhead box protein K2 isoform X3 - Tetranychus urticae	K	K	K	K
Tetranychus urticae	XP_015792248.1 - Forkhead protein MTL1 - Tetranychus urticae	C	C	C	C
Tribolium castaneum	XP_968056.1 PREDICTED fork head domain-containing protein FD4 - Tribolium castaneum	B	B	B	B
Tribolium castaneum	XP_968211.1 PREDICTED protein lin-31 isoform X2 - Tribolium castaneum	B	B	B	B
Tribolium castaneum	XP_015836159.1 PREDICTED forkhead box protein P1 isoform X13 - Tribolium castaneum	P	P	P	P
Tribolium castaneum	XP_008200692.1 PREDICTED forkhead box protein D4 isoform X2 - Tribolium castaneum	Q2	Q2	Q2	Q2
Tribolium castaneum	XP_008201201.1 PREDICTED forkhead box protein O isoform X2 - Tribolium castaneum	O	O	O	O
Tribolium castaneum	XP_008201700.1 PREDICTED forkhead box protein N5 isoform X4 - Tribolium castaneum	T	T	T	T
Tribolium castaneum	XP_008192238.1 PREDICTED forkhead box protein F1 - Tribolium castaneum	F	F	F	F
Tribolium castaneum	XP_001812698.1 PREDICTED fork head domain-containing protein crocodile - Tribolium castaneum	C	C	C	C
Tribolium castaneum	XP_008198974.1 PREDICTED fork head domain-containing protein FD2 - Tribolium castaneum	L1	L1	L1	L1
Tribolium castaneum	XP_008191760.1 PREDICTED forkhead box protein N3 isoform X1 - Tribolium castaneum	N2/3	N2/3	N2/3	N2/3
Tribolium castaneum	NP_001071091.1 sloppy-paired - Tribolium castaneum	G	G	G	G
Tribolium castaneum	XP_973691.3 PREDICTED fork head domain transcription factor slp2 - Tribolium castaneum	G	G	G	G
Tribolium castaneum	XP_974828.2 PREDICTED forkhead box protein L2 isoform X2 - Tribolium castaneum	L2	L2	L2	L2
Tribolium castaneum	NP_001034503.2 fork head - Tribolium castaneum	A	A	A	A
Tribolium castaneum	XP_008200175.1 PREDICTED forkhead box protein D3 - Tribolium castaneum	D	D	D	D
Tribolium castaneum	XP_008196921.1 PREDICTED forkhead box protein N2 - Tribolium castaneum	J1	J1	J1	J1
Tribolium castaneum	XP_969795.2 PREDICTED forkhead box protein K1 - Tribolium castaneum	K	K	K	K
Tribolium castaneum	XP_969282.1 PREDICTED forkhead box protein P4 - Tribolium castaneum	N1/4	N1/4	N1/4	N1/4
Varroa destructor	XP_022645565.1 forkhead box protein D1-like isoform X2 - Varroa destructor	J2/3	J2/3	J2/3	J2/3
Varroa destructor	XP_022650158.1 forkhead box protein D3-like - Varroa destructor	D	D	D	D
Varroa destructor	XP_022645672.1 forkhead box protein O-like - Varroa destructor	O	O	O	O
Varroa destructor	XP_022656008.1 forkhead box protein F2-like - Varroa destructor	F	F	F	F
Varroa destructor	XP_022653906.1 fork head transcription factor 1-like - Varroa destructor	C	C	C	C
Varroa destructor	XP_022660651.1 fork head domain transcription factor slp2-like - Varroa destructor	G	G	G	G
Varroa destructor	XP_022659409.1 uncharacterized protein LOC111249611 - Varroa destructor	J1	J1	J1	J1
Varroa destructor	XP_022659743.1 uncharacterized protein LOC111249741 - Varroa destructor	N1/4	N1/4	N1/4	N1/4
Varroa destructor	XP_022657443.1 forkhead box protein K2-like - Varroa destructor	K	K	K	K
Varroa destructor	XP_022657947.1 forkhead box protein K2-like - Varroa destructor	K	K	K	K
Varroa destructor	XP_022659981.1 forkhead box protein P1-like isoform X4 - Varroa destructor	P	P	P	P
Varroa destructor	XP_022663730.1 silk gland factor 1-like - Varroa destructor	A	A	A	A
Varroa destructor	XP_022668098.1 forkhead box protein I1c-like isoform X2 - Varroa destructor	L2	L2	L2	L2
Varroa destructor	XP_022667790.1 forkhead box protein M1-like - Varroa destructor	L1	L1	L1	L1
Varroa destructor	XP_022670469.1 fork head domain-containing protein FD5-like - Varroa destructor	Q2	Q2	Q2	Q2
Varroa destructor	XP_022671815.1 forkhead box protein D2-like - Varroa destructor	B	B	B	B
